# Supplementary material for: Spatial aggregation of fruits explains food selection in a neotropical primate (Alouatta pigra)
Source: Sci Rep. 2019 Dec 19;9:19452. doi: 10.1038/s41598-019-55932-y (PMC6923416; doi:10.1038/s41598-019-55932-y)
Supplement: Supplementary file 2 — Dataset 1 [file 41598_2019_55932_MOESM2_ESM.xlsx]

## Sheet: Dataset_Feeding
Date	Site	MonkeySex	TreeName	TreeID	SampHour	FinalHour	Item	Time (min)	Rate (unit/min)	gr/min
2016-06-22	G-II	Female	Guano	Ch1	10:09:00	10:11:00	IF	2	20	15.9224
2016-06-22	G-II	Female	Guano	Ch1	10:18:00	10:20:00	IF	2	15	11.9418
2016-06-22	G-II	Female	Guano	Ch1	10:41:00	10:43:00	MF	2	41	94.5425
2016-06-22	G-II	Female	Caracolillo	Ch2	10:46:00	10:47:00	YL	1	45	2.10965
2016-06-22	G-II	Female	Tinto	EC62	12:00:00	12:02:00	YL	2	15	1.27406
2016-06-22	G-II	Female	Guano	FC38	12:06:00	12:07:00	MF	1	10	23.0591
2016-06-22	G-II	Female	Cantemo	Ch5	14:40:00	14:42:00	YL	2	6	0.289007
2016-06-22	G-II	Female	Tinto	Ch3	15:35:00	15:37:00	YL	2	25	2.12343
2016-06-22	G-II	Female	Caracolillo	Ch2	15:44:00	15:45:00	YL	1	10	0.468812
2016-06-22	G-II	Female	Caracolillo	Ch2	15:45:00	15:47:00	YL	2	11	0.515693
2016-06-22	G-II	Female	Guano	Ch6	16:53:00	16:59:00	IF	6	10	25.5785
2016-06-22	G-II	Female	Guano	Ch6	16:59:00	17:02:00	IF	3	10	25.5785
2016-06-24	G-II	Female	Guano	Ch8	07:17:00	07:20:00	MF	3	9	20.7532
2016-06-24	G-II	Female	Cantemo	Ch5	07:28:00	07:30:00	ML	2	13	0.626182
2016-06-24	G-II	Female	Guano	Ch7	13:28:00	13:32:00	MF	4	8	18.4473
2016-06-24	G-II	Female	Caracolillo	Ch2	13:37:00	13:38:00	YL	1	9	0.42193
2016-06-24	G-II	Female	Caracolillo	Ch2	13:38:00	13:42:00	YL	4	10	0.468812
2016-06-24	G-II	Female	Guano	Ch6	16:00:00	16:08:00	MF	8	12	27.671
2016-06-24	G-II	Female	Maculy	EC43	16:42:00	16:54:00	ML	12	8	3.79973
2016-06-24	G-II	Female	Guano	Ch7	07:07:00	07:17:00	MF	10	11	25.3651
2016-06-24	G-II	Female	Tinto	Ch3	07:18:00	07:19:00	ML	1	5	0.226198
2016-06-24	G-II	Female	Cantemo	Ch5	07:26:00	07:27:00	ML	1	7	0.337175
2016-06-24	G-II	Female	Cantemo	Ch5	07:29:00	07:30:00	ML	1	7	0.337175
2016-06-24	G-II	Female	Guano	Ch8	01:34:00	01:43:00	MF	9	13	29.9769
2016-06-24	G-II	Female	Cantemo	Ch5	01:45:00	01:51:00	YL	6	24	1.15603
2016-06-24	G-II	Female	Lengua de Vaca	EC34	01:52:00	01:53:00	P	1	2	3.17829
2016-06-24	G-II	Female	Lengua de Vaca	EC34	01:53:00	01:58:00	ML	5	4	7.84226
2016-06-24	G-II	Female	Guano	Ch6	03:58:00	04:06:00	MF	8	11	25.3651
2016-06-24	G-II	Female	Tinto	EC59	04:27:00	04:28:00	YL	1	5	0.424686
2016-06-24	G-II	Female	Maculy	EC41	04:47:00	04:54:00	YL	7	7	3.32476
2016-06-22	G-II	Male	Guano	Ch1	11:42:00	11:51:00	IF	9	50	4.42288
2016-06-22	G-II	Male	Guano	Ch1	11:52:00	11:53:00	MF	1	6	13.8355
2016-06-22	G-II	Male	bejuco	Ch1	11:54:00	11:57:00	YL	3	28	1.32646
2016-06-22	G-II	Male	Tinto	EC64	11:58:00	12:01:00	YL	3	15	0.424686
2016-06-22	G-II	Male	Cantemo	Ch5	02:38:00	02:40:00	YL	2	3	0.0722517
2016-06-22	G-II	Male	Cantemo	EC13	02:41:00	02:45:00	ML	4	9	0.108378
2016-06-22	G-II	Male	Caracolillo	Ch2	03:42:00	03:45:00	ML	3	15	0.234406
2016-06-22	G-II	Male	Caracolillo	Ch2	03:46:00	03:51:00	YL	5	19	0.178148
2016-06-22	G-II	Male	Guano	Ch6	04:15:00	04:20:00	IF	5	10	1.59224
2016-06-22	G-II	Male	Guano	Ch6	05:00:00	05:05:00	IF	5	10	1.59224
2016-06-29	G-II	Male	Guano	Ch1	11:13:00	11:15:00	MF	2	5	11.5296
2016-06-29	G-II	Male	Guano	Ch1	11:19:00	11:22:00	MF	3	6	13.8355
2016-06-29	G-II	Male	Caracolillo	Ch2	11:24:00	11:31:00	YL	7	15	0.703217
2016-06-29	G-II	Male	Guano	Ch9	11:31:00	11:34:00	IF	3	5	3.98059
2016-06-29	G-II	Male	Guano	Ch10	11:34:00	11:39:00	MF	5	5	11.5296
2016-06-29	G-II	Male	Guano	Ch1	02:43:00	02:54:00	MF	11	10	23.0591
2016-06-29	G-II	Male	Lengua de Vaca	Ch1	03:11:00	03:18:00	P	7	7
2016-07-01	G-I	Male	Caracolillo	707	08:43:00	08:54:00	ML	11	6	0.158369
2016-07-01	G-I	Male	Lengua de Vaca	697	11:40:00	11:52:00	YL	12	10	19.6057
2016-07-01	G-I	Male	Papaya	697	04:44:00	04:46:00	ML	2	3	102.259
2016-07-01	G-I	Male	Lengua de Vaca	697	04:48:00	04:52:00	ML	4	10	19.6057
2016-07-02	G-I	Male	Guano	663	07:51:00	07:55:00	IF	4	5	7.76398
2016-07-02	G-I	Male	Lengua de Vaca	650	07:57:00	08:07:00	ML	10	2	3.92113
2016-07-02	G-I	Male	Lengua de Vaca	650	08:07:00	08:09:00	Flor	2	3
2016-07-02	G-I	Male	Lengua de Vaca	650	08:09:00	08:11:00	P	2	2
2016-07-02	G-I	Male	Lengua de Vaca	650	08:11:00	08:13:00	ML	2	2	3.92113
2016-07-02	G-I	Male	Moral	631	12:29:00	12:31:00	ML	2	9	1.0832
2016-07-02	G-I	Male	Moral	632	12:44:00	12:45:00	YL	1	19	3.66717
2016-07-02	G-I	Male	Moral	632	12:45:00	12:49:00	ML	4	10	1.20356
2016-07-02	G-I	Male	Moral	632	12:51:00	12:53:00	ML	2	3	0.361067
2016-07-02	G-I	Male	Moral	632	12:54:00	12:55:00	ML	1	3	0.361067
2016-07-02	G-I	Male	Lengua de Vaca	628	12:55:00	12:57:00	P	2	1
2016-07-02	G-I	Male	Lengua de Vaca	628	12:57:00	12:58:00	Flor	1	2
2016-07-02	G-I	Female	Tucuy	685	07:43:00	07:47:00	ML	4	15	0.520778
2016-07-02	G-I	Female	Guano	663	07:49:00	07:53:00	IF	4	10	3.88199
2016-07-02	G-I	Female	Lengua de Vaca	660	07:54:00	07:56:00	YL	2	3	2.94085
2016-07-02	G-I	Female	Lengua de Vaca	660	07:57:00	07:58:00	ML	1	5	9.80283
2016-07-02	G-I	Female	Caracolillo	650	08:07:00	08:08:00	ML	1	12	0.316739
2016-07-02	G-I	Female	Lengua de Vaca	713	08:09:00	08:14:00	YL	5	35	13.724
2016-07-02	G-I	Female	Lengua de Vaca	612	08:20:00	08:23:00	YL	3	9	5.8817
2016-07-02	G-I	Female	Guano	629	12:06:00	12:09:00	IF	3	8	4.14079
2016-07-02	G-I	Female	Guano	629	12:10:00	12:12:00	IF	2	6	4.65839
2016-07-02	G-I	Female	Moral	632	12:19:00	12:21:00	ML	2	7	0.421245
2016-07-02	G-I	Female	Moral	632	12:24:00	12:27:00	ML	3	10	0.798477
2016-07-02	G-I	Female	Tucuy	632	12:27:00	12:29:00	ML	2	8	0.555496
2016-07-02	G-I	Female	Tucuy	632	12:41:00	12:45:00	ML	4	13	0.451341
2016-07-02	G-I	Female	Moral	632	12:47:00	12:56:00	ML	9	47	0.628524
2016-07-02	G-I	Female	Guano	629	02:40:00	02:56:00	IF	16	60	5.82299
2016-08-18	G-I	Female	Caracolillo	ECA9	09:15:00	09:16:00	ML	1	24	0.633478
2016-08-18	G-I	Female	Tucuy	685	10:38:00	10:39:00	YL	1	5	1.63272
2016-08-18	G-I	Female	Lengua de vaca	662	10:40:00	10:41:00	Flor	1	1
2016-08-18	G-I	Female	Moral	693	10:44:00	10:51:00	YL	7	16	3.08814
2016-08-18	G-I	Female	Lengua de vaca	693	10:51:00	10:52:00	P	1	2
2016-08-18	G-I	Female	Lengua de vaca	693	10:52:00	10:53:00	Flor	1	2
2016-08-18	G-I	Female	Lengua de vaca	659	17:06:00	17:08:00	Flor	2	2
2016-08-18	G-I	Female	Lengua de vaca	659	17:08:00	17:11:00	P	3	4
2016-08-18	G-I	Female	Lengua de vaca	608	17:32:00	17:35:00	YL	3	8	15.6845
2016-08-18	G-I	Female	Lengua de vaca	608	17:32:00	17:35:00	P	3	4
2016-08-18	G-I	Female	Lengua de vaca	608	17:36:00	17:40:00	P	4	2
2016-08-18	G-I	Female	Lengua de vaca	608	17:36:00	17:40:00	YL	4	5	9.80283
2016-08-18	G-I	Female	tucuy	606	17:42:00	17:46:00	YL	4	8	2.61235
2016-08-18	G-I	Female	Caracolillo	654	17:50:00	17:58:00	YL	8	19	0.54915
2016-08-18	G-I	Female	Caracolillo	654	18:09:00	18:13:00	YL	4	16	0.462442
2016-08-19	G-I	Female	Moral	693	08:56:00	08:58:00	YL	2	12	2.3161
2016-08-19	G-I	Female	Moral	693	09:00:00	09:05:00	YL	5	12	2.3161
2016-08-19	G-I	Female	Tucuy	685	09:09:00	09:11:00	ML	2	10	1.38874
2016-08-19	G-I	Female	Lengua de vaca	684	09:14:00	09:15:00	P	1	2
2016-08-19	G-I	Female	Caracolillo	668	09:28:00	09:50:00	YL	22	21	0.554293
2016-08-19	G-I	Female	Tucuy	678	09:50:00	09:58:00	ML	8	13	3.37103
2016-08-19	G-I	Female	Lengua de vaca	662	10:00:00	10:03:00	P	3	3
2016-08-19	G-I	Female	Lengua de vaca	662	10:00:00	10:03:00	YL	3	1	1.96057
2016-08-19	G-I	Female	Lengua de vaca	659	10:07:00	10:09:00	P	2	3
2016-08-19	G-I	Female	Tucuy	607	10:10:00	10:25:00	ML	15	14	7.3933
2016-08-19	G-I	Female	Tucuy	606	10:25:00	10:33:00	ML	8	14	4.57161
2016-08-19	G-I	Female	Tucuy	607	10:47:00	10:52:00	ML	5	16	8.44949
2016-08-19	G-I	Female	Lengua de vaca	608	10:54:00	10:59:00	P	5	8
2016-08-19	G-I	Female	Lengua de vaca	608	10:54:00	10:59:00	YL	5	1	1.96057
2016-08-19	G-I	Female	Tucuy	606	16:29:00	16:47:00	ML	18	16	5.22469
2016-08-19	G-I	Female	Caracolillo	614	16:54:00	16:58:00	YL	4	60	1.58369
2016-08-19	G-I	Female	Lomo de Lagarto	693	16:58:00	17:00:00	ML	2	6	3.41613
2016-08-19	G-I	Female	Moral	693	09:08:00	09:09:00	ML	1	8	0.962845
2016-08-19	G-I	Female	Caracolillo	668	09:34:00	09:52:00	YL	18	130	0.19063
2016-08-19	G-I	Female	Tucuy	678	09:52:00	09:56:00	ML	4	20	1.63272
2016-08-19	G-I	Female	Caracolillo	665	10:02:00	10:06:00	YL	4	80	0.527898
2016-08-19	G-I	Female	Lengua de vaca	649	10:09:00	10:12:00	YL	3	11	7.18874
2016-08-19	G-I	Female	Tucuy	606	10:24:00	10:38:00	ML	14	115	2.68232
2016-08-19	G-I	Female	Tucuy	606	10:39:00	10:41:00	ML	2	5	0.816358
2016-08-19	G-I	Female	Tucuy	606	16:26:00	16:48:00	ML	22	115	1.70693
2016-08-19	G-I	Female	Lengua de vaca	606	16:53:00	17:00:00	Flor	7	5
2016-08-22	G-II	Male	Tinto	591	10:17:00	10:26:00	ML	9	12	0.731094
2016-08-22	G-II	Male	Tinto	460	10:34:00	10:35:00	ML	1	10	0.452396
2016-08-22	G-II	Male	Cafetillo	346	10:39:00	10:41:00	ML	2	6	0
2016-08-22	G-II	Male	Guano	365	10:56:00	11:33:00	MF	37	18	41.5065
2016-08-23	G-II	Male	Guano	365	12:50:00	13:02:00	MF	12	16	36.8946
2016-08-23	G-II	Male	Tinto	375	13:44:00	13:45:00	ML	1	11	0.497635
2016-08-23	G-II	Male	Tinto	391	16:10:00	16:12:00	ML	2	12	0.542875
2016-08-23	G-II	Male	Cantemo	600	16:32:00	16:34:00	YL	2	13	0.626182
2016-08-23	G-II	Male	Moral	731	16:35:00	16:39:00	ML	4	12	2.54312
2016-08-23	G-II	Male	Moral	731	16:39:00	16:45:00	Flor	6	20
2016-08-23	G-II	Male	Moral	731	16:51:00	16:52:00	Flor	1	12
2016-09-05	G-I	Male	Tucuy	678	10:26:00	10:32:00	ML	6	41	0.987295
2016-09-05	G-I	Male	Lengua de vaca	666	10:35:00	10:45:00	ML	10	18	2.72491
2016-09-05	G-I	Male	Lomo de Lagarto	ECA36	14:58:00	15:00:00	ML	2	6	1.74049
2016-09-05	G-I	Male	Lengua de vaca	719	15:05:00	15:12:00	ML	7	14	6.81976
2016-09-05	G-I	Male	Caracolillo	649	15:15:00	15:22:00	ML	7	20	0.075414
2016-09-05	G-I	Male	Tucuy	685	15:31:00	15:32:00	ML	1	8	1.28096
2016-09-05	G-I	Male	Moral	693	15:38:00	16:20:00	YL	42	285	1.3097
2016-09-05	G-I	Male	Moral	693	16:44:00	16:49:00	MF	5	55	4.93924
2016-09-05	G-I	Female	Tucuy	678	10:21:00	10:25:00	ML	4	15	2.16723
2016-09-05	G-I	Female	Tucuy	678	10:31:00	10:34:00	YL	3	18	2.60068
2016-09-05	G-I	Female	Lengua de vaca	665	10:36:00	10:39:00	ML	3	5	17.0494
2016-09-05	G-I	Female	Lengua de vaca	665	10:36:00	10:39:00	P	3	7
2016-09-05	G-I	Female	Lengua de vaca	717	10:57:00	11:08:00	P	11	4
2016-09-05	G-I	Female	Lengua de vaca	717	10:57:00	11:08:00	YL	11	16	31.3691
2016-09-05	G-I	Female	Bejuco	717	11:08:00	11:12:00	YL	4	49	94.4152
2016-09-05	G-I	Female	Lengua de vaca	717	15:00:00	15:07:00	YL	7	12	23.5268
2016-09-05	G-I	Female	Lengua de vaca	710	15:00:00	15:07:00	P	7	3
2016-09-05	G-I	Female	Caracolillo	649	15:16:00	15:21:00	ML	5	9	0.237554
2016-09-05	G-I	Female	Tucuy	678	15:21:00	15:28:00	YL	7	18	2.60068
2016-09-05	G-I	Female	Moral	693	15:38:00	15:40:00	IF	2	19	8.53141
2016-09-05	G-I	Female	Moral	693	15:40:00	16:11:00	IF	31	15	6.73533
2016-09-05	G-I	Female	Moral	693	16:13:00	16:20:00	IF	7	15	6.73533
2016-09-05	G-I	Female	Lengua de vaca	693	16:40:00	16:41:00	YL	1	4	7.84226
2016-09-06	G-I	Male	Caracolillo	642	14:28:00	14:33:00	ML	5	35	0.184764
2016-09-06	G-I	Male	Caracolillo	642	14:34:00	14:35:00	ML	1	6	0.149207
2016-09-06	G-I	Male	Gusano	618	15:05:00	15:50:00	ML	45	200	0.484878
2016-09-06	G-I	Female	Moral	693	09:16:00	09:26:00	IF	10	14	6.28631
2016-09-06	G-I	Female	Tucuy	685	11:11:00	11:13:00	ML	2	11	1.76132
2016-09-06	G-I	Female	Tucuy	685	11:16:00	11:25:00	ML	9	4	0.640478
2016-09-06	G-I	Female	Bejuco	662	14:24:00	14:26:00	ML	2	18	34.6831
2016-09-06	G-I	Female	Cedro	647	14:26:00	14:33:00	ML	7	8	1.91634
2016-09-06	G-I	Female	Lengua de vaca	643	14:51:00	14:56:00	ML	5	6	20.4593
2016-09-06	G-I	Female	Tucuy	643	14:56:00	14:59:00	ML	3	9	1.44108
2016-09-06	G-I	Female	Gusano	618	15:18:00	15:28:00	ML	10	10	1.09098
2016-09-07	G-I	Female	Moral	632	08:50:00	09:14:00	ML	24	9	0.688412
2016-09-07	G-I	Female	Gusano	618	11:13:00	11:22:00	ML	9	13	1.41827
2016-09-07	G-I	Female	Lengua de vaca	612	11:27:00	11:34:00	YL	7	16	31.3691
2016-09-07	G-I	Female	Lengua de vaca	612	11:27:00	11:34:00	P	7	9
2016-09-07	G-I	Female	Piche	706	15:28:00	15:36:00	ML	8	6	0.817612
2016-09-07	G-I	Female	Bejuco	626	15:51:00	15:54:00	ML	3	15	28.9026
2016-09-11	G-II	Male	Tinto	591	11:19:00	11:34:00	ML	15	19	0.856079
2016-09-11	G-II	Male	Tinto	591	11:47:00	11:51:00	ML	4	12	0.540681
2016-09-11	G-II	Male	Tinto	591	11:54:00	12:00:00	ML	6	10	0.450568
2016-09-11	G-II	Male	Cantemo	600	14:05:00	14:07:00	ML	2	13	0.626182
2016-09-11	G-II	Male	Cantemo	600	14:15:00	14:16:00	ML	1	10	0.481678
2016-09-11	G-II	Male	Moral	731	14:17:00	14:46:00	IF	29	11	6.72322
2016-09-11	G-II	Male	Bejuco	732	15:00:00	15:02:00	YL	2	7	2.00137
2016-09-11	G-II	Male	Tinto	732	15:04:00	15:08:00	ML	4	9	0.405511
2016-09-11	G-II	Male	Moral	731	15:08:00	15:13:00	Flor	5	20
2016-09-11	G-II	Male	Bejuco	EC2	16:03:00	16:04:00	YL	1	7	2.00137
2016-09-11	G-II	Male	Moral	731	16:32:00	16:52:00	IF	20	10	6.11202
2016-09-12	G-II	Male	Chicle	EC20	14:42:00	14:53:00	ML	11	16	2.16384
2016-09-11	G-II	Female	Tinto	591	11:18:00	11:44:00	ML	26	168	0.291136
2016-09-11	G-II	Female	Tinto	591	14:19:00	14:22:00	ML	3	10	0.150189
2016-09-11	G-II	Female	Moral	730	14:32:00	14:40:00	ML	8	50	0.61518
2016-09-11	G-II	Female	Moral	731	14:40:00	15:03:00	IF	23	160	4.25184
2016-09-11	G-II	Female	Tinto	732	15:07:00	15:13:00	ML	6	18	0.13517
2016-09-11	G-II	Female	Moral	731	15:15:00	15:16:00	MF	1	8	4.88962
2016-09-11	G-II	Female	Tinto	732	15:57:00	15:58:00	ML	1	4	0.180227
2016-09-11	G-II	Female	Tinto	732	15:59:00	16:01:00	ML	2	8	0.180227
2016-09-11	G-II	Female	Bejuco	EC2	16:01:00	16:02:00	ML	1	4	1.14364
2016-09-11	G-II	Female	Bejuco	EC2	16:02:00	16:03:00	ML	1	4	1.14364
2016-09-11	G-II	Female	Bejuco	EC2	16:04:00	16:05:00	ML	1	6	1.71546
2016-09-11	G-II	Female	Chicle	EC20	16:12:00	16:18:00	ML	6	18	0.40572
2016-09-11	G-II	Female	Moral	EC51	16:37:00	16:41:00	MF	4	32	4.88962
2016-09-12	G-II	Female	aguacate	EC1	11:45:00	11:46:00	ML	1	3	5.814
2016-09-12	G-II	Female	Moral	EC51	12:02:00	12:52:00	MF	50	320	3.91169
2016-09-12	G-II	Female	Chicle	EC20	14:48:00	14:57:00	ML	9	40	0.601067
2016-09-12	G-II	Female	Cantemo	EC14	15:33:00	15:34:00	ML	1	6	0.289007
2016-09-12	G-II	Female	Chicle	EC20	15:35:00	15:38:00	ML	3	10	0.4508
2016-09-13	G-II	Female	Moral	EC51	10:45:00	12:10:00	MF	85	405	2.9122
2016-09-13	G-II	Female	Chicle	EC20	15:20:00	16:02:00	ML	42	450	1.449
2016-10-03	G-I	Female	Caracolillo	729	07:17:00	07:20:00	YL	3	8	0.377447
2016-10-03	G-I	Female	Caracolillo	729	07:21:00	07:25:00	YL	4	9	0.424628
2016-10-03	G-I	Female	Gusano	618	07:48:00	07:54:00	IF	6	10	2.77583
2016-10-03	G-I	Female	Lengua de vaca	659	07:55:00	07:56:00	ML	1	1	5.17647
2016-10-03	G-I	Female	Tucuy	132	08:03:00	08:11:00	ML	8	9	1.5291
2016-10-03	G-I	Female	Cedro	312	08:11:00	08:12:00	ML	1	9	2.46177
2016-10-03	G-I	Female	Tucuy	132	08:12:00	08:32:00	ML	20	9	1.5291
2016-10-03	G-I	Female	Cedro	313	08:34:00	08:35:00	ML	1	5	1.33012
2016-10-03	G-I	Female	Gusano	152	10:09:00	10:11:00	YL	2	10	2.77583
2016-10-03	G-I	Female	Moral	693	10:37:00	11:10:00	IF	33	10	4.49022
2016-10-03	G-I	Female	Moral	693	15:46:00	16:14:00	IF	28	13	5.83728
2016-10-03	G-I	Female	Caracolillo	ECA17	16:45:00	16:56:00	YL	11	12	0.566171
2016-10-04	G-I	Female	Tucuy	132	07:55:00	08:09:00	ML	14	18	3.0582
2016-10-04	G-I	Female	Lengua de vaca	631	08:11:00	08:13:00	ML	2	9	46.5882
2016-10-04	G-I	Female	Lengua de vaca	631	08:13:00	08:15:00	P	2	3
2016-10-04	G-I	Female	Bejuco	632	08:16:00	08:19:00	ML	3	11	21.1952
2016-10-04	G-I	Female	Moral	632	08:19:00	08:23:00	ML	4	12	1.87527
2016-10-04	G-I	Female	Gusano	618	08:27:00	08:37:00	ML	10	16	4.44133
2016-10-04	G-I	Female	Gusano	618	08:54:00	08:57:00	ML	3	14	3.88617
2016-10-04	G-I	Female	Lomo de Lagarto	606	11:00:00	11:11:00	ML	11	13	4.69818
2016-10-04	G-I	Female	Lomo de Lagarto	606	11:24:00	11:25:00	ML	1	13	4.69818
2016-10-04	G-I	Female	Lomo de Lagarto	ECA37	11:33:00	11:36:00	ML	3	8	2.89119
2016-10-04	G-I	Female	Lengua de vaca	656	11:38:00	11:46:00	P	8	7
2016-10-04	G-I	Female	Caracolillo	650	12:05:00	12:07:00	ML	2	16	0.45154
2016-10-04	G-I	Female	Moral	693	16:15:00	16:28:00	IF	13	15	6.73533
2016-10-04	G-I	Female	Caracolillo	665	16:40:00	16:48:00	ML	8	24	0.677311
2016-10-10	G-II	Male	Tinto	591	08:53:00	09:02:00	ML	9	14	0.764659
2016-10-10	G-II	Male	Bochiche	594	12:30:00	12:39:00	YL	9	6	7.12108
2016-10-10	G-II	Male	Bochiche	594	12:40:00	12:46:00	YL	6	5	5.93423
2016-10-10	G-II	Male	Pepinocate	EC54	12:57:00	13:02:00	IF	5	1	2.95557
2016-10-10	G-II	Male	Pepinocate	EC54	13:02:00	13:41:00	IF	39	13	38.4225
2016-10-11	G-II	Female	Cantemo	476	07:50:00	07:52:00	ML	2	8	0.385343
2016-10-11	G-II	Female	Tinto	591	09:16:00	09:32:00	ML	16	8	0.436948
2016-10-11	G-II	Female	Bochiche	594	09:34:00	09:39:00	YL	5	5	5.93423
2016-10-11	G-II	Female	Moral	730	09:54:00	10:12:00	IF	18	12	5.38805
2016-10-11	G-II	Female	Chicle	EC20	10:22:00	10:26:00	ML	4	9	2.22599
2016-10-11	G-II	Female	Vicks	EC69	10:34:00	10:41:00	YL	7	48	14.8054
2016-10-11	G-II	Female	Mango	EC48	10:57:00	11:07:00	YL	10	10	1.97005
2016-10-11	G-II	Female	Maculy	EC42	11:10:00	11:17:00	ML	7	10	4.74966
2016-10-11	G-II	Female	Moral	EC51	13:44:00	13:56:00	IF	12	8	3.59204
2016-10-11	G-II	Female	Tucuy	FC53	15:49:00	16:00:00	YL	11	17	0.942906
2016-10-11	G-II	Female	Caracolillo	Ch2	16:05:00	16:28:00	YL	23	48	1.76382
2016-10-11	G-II	Female	Tinto	596	09:20:00	09:37:00	ML	17	50	0.160643
2016-10-11	G-II	Female	Tinto	486	09:38:00	09:39:00	ML	1	6	0.327711
2016-10-11	G-II	Female	Bochiche	594	09:41:00	09:46:00	ML	5	35	8.30792
2016-10-11	G-II	Female	Moral	730	09:51:00	10:23:00	IF	32	224	3.14303
2016-10-11	G-II	Female	Caracolillo	EC17	10:33:00	10:34:00	ML	1	4	0.146985
2016-10-11	G-II	Female	Vicks	EC69	10:39:00	10:54:00	ML	15	163	3.35177
2016-10-11	G-II	Female	Mango	EC46	10:59:00	11:06:00	ML	7	6	1.70954
2016-10-11	G-II	Female	Maculy	EC42	11:07:00	11:18:00	ML	11	49	2.11576
2016-10-11	G-II	Female	Mango	EC45	15:39:00	15:44:00	ML	5	28	11.169
2016-10-11	G-II	Female	Tucuy	FC53	15:52:00	16:23:00	YL	31	178	0.318477
2016-10-11	G-II	Female	Lengua de vaca	EC36	16:23:00	16:27:00	ML	4	19	24.5882
2016-10-11	G-II	Female	Tucuy	FC53	16:27:00	16:31:00	ML	4	13	0.610581
2016-10-11	G-II	Female	Tucuy	FC53	16:32:00	16:34:00	ML	2	7	0.657548
2016-10-12	G-II	Male	Cantemo	Ch5	07:30:00	07:32:00	ML	2	8	0.385343
2016-10-12	G-II	Male	Caracolillo	Ch2	11:09:00	11:29:00	YL	20	18	0.661432
2016-10-12	G-II	Male	Bejuco	EC45	12:09:00	12:14:00	YL	5	16	30.8294
2016-10-12	G-II	Male	Maculy	EC42	12:18:00	12:28:00	ML	10	6	2.8498
2016-10-12	G-II	Male	Mango	EC48	12:34:00	12:46:00	YL	12	6	1.18203
2016-10-12	G-II	Male	Vicks	EC69	12:48:00	13:06:00	ML	18	40	12.3378
2016-10-12	G-II	Male	Moral	730	13:17:00	13:35:00	MF	18	12	7.33442
2016-10-12	G-II	Male	Pepinocate	EC54	16:36:00	16:57:00	IF	21	14	41.378
2016-11-04	G-I	Female	Moral	693	07:43:00	08:06:00	IF	23	11	7.70249
2016-11-04	G-I	Female	Moral	693	08:36:00	09:04:00	IF	28	8	5.60181
2016-11-04	G-I	Female	Tucuy	685	09:10:00	09:19:00	ML	9	10	2.5931
2016-11-04	G-I	Female	Moral	693	11:30:00	11:42:00	IF	12	9	6.30204
2016-11-04	G-I	Female	Caracolillo	646	11:50:00	11:58:00	ML	8	40	1.28716
2016-11-04	G-I	Female	Lengua de vaca	612	12:05:00	12:15:00	YL	10	7	17.8552
2016-11-04	G-I	Female	Caracolillo	710	16:20:00	16:22:00	ML	2	32	1.02973
2016-11-04	G-I	Female	Cedro	710	16:33:00	16:43:00	ML	10	8	3.00761
2016-11-04	G-I	Female	Caracolillo	710	16:49:00	16:58:00	ML	9	48	1.54459
2016-11-03	G-I	Female	Moral	693	08:01:00	08:38:00	IF	37	11	7.70249
2016-11-03	G-I	Female	Ceiba	695	08:40:00	08:54:00	ML	14	6	1.03741
2016-11-03	G-I	Female	Caracolillo	614	09:14:00	09:30:00	ML	16	15	0.482685
2016-11-03	G-I	Female	Lomo de Lagarto	ECA38	10:50:00	10:56:00	ML	6	5	2.39548
2016-11-03	G-I	Female	Moral	632	11:01:00	11:11:00	IF	10	2	1.40045
2016-11-03	G-I	Female	Lengua de vaca	621	11:12:00	11:16:00	ML	4	4	10.203
2016-11-03	G-I	Female	Caracolillo	614	11:19:00	11:33:00	ML	14	8	0.257432
2016-11-07	G-II	Female	Pepinocate	EC54	10:50:00	11:19:00	IF	29	1	2.95557
2016-11-07	G-II	Female	Tinto	773	11:26:00	11:30:00	ML	4	12	0.668093
2016-11-07	G-II	Female	Moral	730	11:33:00	11:50:00	IF	17	7	3.14303
2016-11-07	G-II	Female	Vicks	EC69	12:06:00	12:09:00	ML	3	7	2.15911
2016-11-07	G-II	Female	Bejuco	EC43	12:14:00	12:15:00	Flor	1	4
2016-11-07	G-II	Female	Bejuco	EC43	13:24:00	13:33:00	YL	9	16	2.27392
2016-11-07	G-II	Female	Bejuco	EC45	13:53:00	13:58:00	YL	5	10	1.4212
2016-11-07	G-II	Female	Lengua de vaca	EC37	13:58:00	14:00:00	P	2	3
2016-11-07	G-II	Female	Lengua de vaca	EC37	14:00:00	14:04:00	P	4	3
2016-11-07	G-II	Female	Bejuco	EC45	14:04:00	14:07:00	YL	3	9	1.27908
2016-11-07	G-II	Female	Caracolillo	Ch2	14:14:00	14:38:00	ML	24	18	0.843861
2016-11-07	G-II	Female	Caracolillo	Ch2	15:27:00	15:57:00	ML	30	23	1.07827
2016-11-08	G-II	Female	Tinto	Ch3	08:28:00	08:30:00	YL	2	16	0.890791
2016-11-08	G-II	Female	Tinto	Ch3	08:31:00	08:33:00	YL	2	14	0.779442
2016-11-08	G-II	Female	Guano	Ch4	08:33:00	08:44:00	Flor	11	8
2016-11-08	G-II	Female	Caracolillo	Ch2	08:51:00	09:33:00	YL	42	48	2.2503
2016-11-08	G-II	Female	Lengua de vaca	EC37	10:01:00	10:06:00	P	5	2
2016-11-08	G-II	Female	Bejuco	EC45	10:18:00	10:27:00	ML	9	7	0.994842
2016-11-08	G-II	Female	Caracolillo	EC17	14:45:00	15:20:00	ML	35	40	1.87525
2016-11-08	G-II	Female	Cantemo	Ch5	15:57:00	16:02:00	ML	5	6	0.289007
2016-11-08	G-II	Female	Cantemo	Ch5	16:05:00	16:08:00	ML	3	7	0.337175
2016-11-08	G-II	Female	Guano	Ch4	16:23:00	16:33:00	Flor	10	7
2016-11-08	G-II	Female	Caracolillo	Ch2	16:36:00	16:39:00	YL	3	9	0.42193
2016-11-08	G-II	Female	Caracolillo	Ch2	16:39:00	17:22:00	YL	43	9	0.42193
2016-12-11	G-I	Female	Lomo de Lagarto	720	08:38:00	08:40:00	ML	2	8	4.06224
2016-12-11	G-I	Female	Lengua de vaca	720	08:40:00	08:43:00	YL	3	2	14.8303
2016-12-11	G-I	Female	Lomo de Lagarto	720	08:45:00	08:47:00	ML	2	6	3.04668
2016-12-11	G-I	Female	Lengua de vaca	652	08:53:00	08:54:00	YL	1	3	22.2455
2016-12-11	G-I	Female	Caracolillo	707	08:57:00	09:19:00	ML	22	40	2.66208
2016-12-11	G-I	Female	Lengua de vaca	628	09:47:00	09:50:00	YL	3	3	22.2455
2016-12-11	G-I	Female	Moral	632	09:51:00	09:59:00	ML	8	8	1.26599
2016-12-11	G-I	Female	Tucuy	718	10:01:00	10:20:00	ML	19	23	4.7306
2016-12-11	G-I	Female	Bejuco	123	10:20:00	10:23:00	ML	3	21	40.4636
2016-12-11	G-I	Female	Maculy	ECA43	10:23:00	10:24:00	ML	1	4	2.90347
2016-12-11	G-I	Female	Caracolillo	701	10:24:00	10:27:00	YL	3	14	0.931727
2016-12-11	G-I	Female	Lengua de vaca	618	10:32:00	10:36:00	ML	4	3	15.5294
2016-12-11	G-I	Female	Lengua de vaca	701	14:22:00	14:24:00	ML	2	1	5.17647
2016-12-11	G-I	Female	Bejuco	626	14:32:00	14:39:00	ML	7	6	11.561
2016-12-11	G-I	Female	Lomo de Lagarto	ECA39	14:55:00	15:01:00	ML	6	3	1.52334
2016-12-11	G-I	Female	Caracolillo	701	15:03:00	15:06:00	ML	3	13	0.865175
2016-12-11	G-I	Female	Tucuy	685	15:18:00	15:44:00	YL	26	15	2.40179
2016-12-11	G-I	Female	Moral	693	15:45:00	16:34:00	IF	49	8	1.26599
2016-12-11	G-I	Female	Tucuy	685	16:34:00	16:37:00	YL	3	19	4.92688
2016-12-12	G-I	Female	Tucuy	685	07:38:00	08:03:00	YL	25	19	4.92688
2016-12-12	G-I	Female	Moral	693	08:04:00	08:15:00	IF	11	6	0.949489
2016-12-12	G-I	Female	Moral	693	08:27:00	09:00:00	IF	33	3	0.474745
2016-12-12	G-I	Female	Tucuy	685	10:00:00	10:17:00	YL	17	19	3.90789
2016-12-12	G-I	Female	Lengua de vaca	685	10:19:00	10:22:00	YL	3	10	74.1515
2016-12-12	G-I	Female	Tucuy	685	10:26:00	10:30:00	YL	4	29	5.96468
2016-12-12	G-I	Female	Tucuy	685	10:33:00	10:37:00	YL	4	22	4.52493
2016-12-12	G-I	Female	Tucuy	655	10:58:00	11:15:00	YL	17	13	2.67382
2016-12-12	G-I	Female	Tucuy	607	11:40:00	12:03:00	YL	23	19	4.92688
2016-12-12	G-I	Female	Lomo de Lagarto	655	12:11:00	12:16:00	ML	5	4	2.03112
2016-12-12	G-I	Female	Tucuy	655	12:16:00	12:29:00	YL	13	19	3.90789
2016-12-12	G-I	Female	Tucuy	685	12:39:00	12:46:00	YL	7	32	6.58171
2016-12-12	G-I	Female	Moral	693	14:53:00	15:30:00	IF	37	8	3.59217
2016-12-12	G-I	Female	Tucuy	685	15:38:00	16:12:00	YL	34	27	5.55332
2016-12-12	G-I	Female	Lomo de Lagarto	666	16:22:00	16:35:00	ML	13	3	1.52334
2016-12-14	G-II	Male	Caracolillo	Ch2	11:23:00	12:06:00	ML	43	32	2.05332
2016-12-14	G-II	Male	Mango	EC48	13:20:00	13:27:00	ML	7	8	1.57604
2016-12-14	G-II	Male	Maculy	EC42	15:34:00	15:36:00	YL	2	3	1.4249
2016-12-14	G-II	Male	Maculy	EC42	15:41:00	15:42:00	YL	1	3	1.4249
2016-12-14	G-II	Male	Maculy	EC42	15:45:00	15:52:00	YL	7	5	2.37483
2016-12-14	G-II	Male	Bejuco	EC45	15:56:00	16:01:00	YL	5	18	2.55816
2016-12-14	G-II	Male	Bejuco	EC45	16:01:00	16:09:00	YL	8	18	2.55816
2016-12-14	G-II	Male	Caimito	EC12	16:23:00	16:25:00	ML	2	6	18
2016-12-14	G-II	Male	Caracolillo	EC18	16:32:00	16:40:00	ML	8	56	3.59331
2016-12-13	G-II	Male	Tinto	474	08:52:00	08:58:00	ML	6	8	0.283805
2016-12-13	G-II	Male	Tinto	576	09:21:00	09:40:00	ML	19	6	0.212854
2016-12-13	G-II	Male	Pepinocate	EC54	11:40:00	12:20:00	MF	40	1	2.95557
2016-12-13	G-II	Male	Caracolillo	EC17	13:26:00	13:27:00	ML	1	50	3.20832
2016-12-13	G-II	Male	Mango	EC48	13:45:00	13:51:00	ML	6	4	0.788021
2016-12-13	G-II	Male	Tucuy	FC53	14:45:00	14:52:00	YL	7	19	3.04227
2016-12-13	G-II	Male	Tucuy	FC53	14:53:00	14:58:00	YL	5	11	1.76132
2016-12-13	G-II	Male	Caracolillo	Ch2	15:08:00	15:18:00	ML	10	36	2.30999
2016-12-13	G-II	Male	Caracolillo	Ch2	15:21:00	15:35:00	ML	14	32	2.05332
2016-10-03	G-I	Male	Caracolillo	729	07:17:00	07:48:00	ML	31	32	1.50979
2016-10-03	G-I	Male	Gusano	618	07:52:00	08:04:00	ML	12	12	3.331
2016-10-03	G-I	Male	Gusano	618	08:11:00	08:15:00	ML	4	6	1.6655
2016-10-03	G-I	Male	Lomo de Lagarto	291	10:30:00	10:37:00	ML	7	7	3.33195
2016-10-03	G-I	Male	Moral	693	10:41:00	11:08:00	IF	27	10	4.49022
2016-10-03	G-I	Male	Moral	693	15:51:00	16:07:00	IF	16	8	3.59217
2016-10-03	G-I	Male	Cedro	673	16:17:00	16:23:00	ML	6	10	2.7353
2016-10-03	G-I	Male	Caracolillo	642	16:27:00	16:29:00	ML	2	31	0.87486
2016-10-03	G-I	Male	Caracolillo	ECA16	16:43:00	17:04:00	ML	21	60	2.83085
2016-10-04	G-I	Male	Cedro	ECA19	07:48:00	07:52:00	ML	4	15	4.10295
2016-10-04	G-I	Male	Tucuy	132	08:02:00	08:22:00	YL	20	14	0.776511
2016-10-04	G-I	Male	Gusano	618	08:28:00	08:52:00	ML	24	11	3.05342
2016-10-04	G-I	Male	lengua de vaca	708	11:22:00	11:30:00	ML	8	15	77.6471
2016-10-04	G-I	Male	lengua de vaca	708	11:44:00	11:51:00	ML	7	12	62.1176
2016-10-04	G-I	Male	lengua de vaca	708	11:52:00	11:55:00	P	3	2
2016-10-04	G-I	Male	Caracolillo	650	12:00:00	12:02:00	YL	2	53	1.49573
2016-10-04	G-I	Male	Moral	693	16:20:00	16:34:00	IF	14	17	7.63337
2016-10-05	G-I	Female	Tucuy	132	07:37:00	08:06:00	ML	29	13	2.2087
2016-10-05	G-I	Female	Lomo de Lagarto	625	08:02:00	08:12:00	ML	10	5	1.80699
2016-10-05	G-I	Female	Gusano	618	08:12:00	08:20:00	ML	8	12	3.331
2016-10-05	G-I	Female	lengua de vaca	612	10:31:00	10:46:00	YL	15	1	5.17647
2016-10-05	G-I	Female	Caracolillo	650	11:43:00	11:48:00	YL	5	23	0.649089
2016-10-05	G-I	Female	Caracolillo	679	11:48:00	11:53:00	YL	5	34	0.959524
2016-10-05	G-I	Female	Moral	693	12:12:00	12:30:00	IF	18	11	4.93924
2016-10-05	G-I	Female	Moral	693	16:19:00	16:48:00	IF	29	13	14.2304
2016-10-12	G-II	Female	Cantemo	Ch1	10:59:00	11:04:00	ML	5	11	0.529846
2016-10-12	G-II	Female	Caracolillo	Ch2	11:10:00	11:32:00	ML	22	30	1.10239
2016-10-12	G-II	Female	Mango	EC48	12:39:00	12:43:00	ML	4	10	19.9447
2016-10-12	G-II	Female	Moral	EC52	12:46:00	12:48:00	IF	2	7	4.27841
2016-10-12	G-II	Female	Vicks	EC69	12:48:00	13:05:00	ML	17	60	18.5038
2016-10-12	G-II	Female	Moral	730	13:13:00	13:37:00	MF	24	8	4.88962
2016-10-12	G-II	Female	Pepinocate	EC54	16:24:00	16:54:00	IF	30	5	14.7779
2016-11-03	G-I	Male	Moral	693	08:00:00	08:36:00	IF	36	6	2.69413
2016-11-03	G-I	Male	Ceiba	695	08:48:00	08:55:00	ML	7	7	1.21031
2016-11-03	G-I	Male	Cedro	ECA19	09:38:00	09:41:00	ML	3	32	12.0304
2016-11-03	G-I	Male	Caracolillo	ECA17	10:34:00	10:37:00	ML	3	40	1.28716
2016-11-03	G-I	Male	Caracolillo	ECA17	10:40:00	10:44:00	ML	4	40	1.28716
2016-11-03	G-I	Male	Tucuy	132	10:55:00	10:57:00	ML	2	4	2.51636
2016-11-03	G-I	Male	Moral	632	10:59:00	11:06:00	IF	7	7	3.14315
2016-11-03	G-I	Male	lengua de vaca	628	11:06:00	11:12:00	ML	6	3	7.65222
2016-11-03	G-I	Male	Lomo de Lagarto	625	11:14:00	11:17:00	ML	3	10	4.79096
2016-11-04	G-I	Male	Caracolillo	668	07:50:00	07:59:00	ML	9	45	1.44806
2016-11-04	G-I	Male	Moral	693	08:26:00	08:40:00	IF	14	6	2.69413
2016-11-04	G-I	Male	Moral	693	08:50:00	09:04:00	IF	14	5	2.24511
2016-11-04	G-I	Male	Moral	693	11:30:00	11:43:00	IF	13	8	3.59217
2016-11-04	G-I	Male	Caracolillo	646	11:58:00	12:05:00	ML	7	48	1.54459
2016-11-04	G-I	Male	lengua de vaca	712	12:05:00	12:16:00	ML	11	4	10.203
2016-11-04	G-I	Male	Caracolillo	699	16:15:00	16:21:00	ML	6	40	1.28716
2016-11-04	G-I	Male	Cedro	ECA19	16:25:00	16:38:00	ML	13	12	4.51142
2016-11-05	G-I	Female	Cedro	ECA19	07:00:00	07:39:00	ML	39	7	2.63166
2016-11-05	G-I	Female	lengua de vaca	636	07:45:00	07:49:00	P	4	4
2016-11-05	G-I	Female	Moral	693	08:02:00	08:11:00	IF	9	4	1.79609
2016-11-05	G-I	Female	Moral	693	08:13:00	08:40:00	IF	27	5	2.24511
2016-11-05	G-I	Female	Caracolillo	649	11:07:00	11:11:00	ML	4	40	1.28716
2016-11-05	G-I	Female	Caracolillo	649	11:12:00	11:29:00	ML	17	48	1.54459
2016-11-05	G-I	Female	Moral	693	12:17:00	14:55:00	IF	158	5	2.24511
2016-11-05	G-I	Female	Ceiba	695	14:58:00	15:10:00	ML	12	6	1.03741
2016-11-05	G-I	Female	Cedro	ECA19	15:28:00	16:22:00	MF	54	8	3.00761
2016-11-05	G-I	Female	Caracolillo	ECA17	16:27:00	16:37:00	ML	10	54	1.73767
2016-11-07	G-II	Male	Pepinocate	596	10:52:00	11:13:00	IF	21	1	2.95557
2016-11-07	G-II	Male	Tinto	773	11:26:00	11:30:00	ML	4	13	0.723767
2016-11-07	G-II	Male	Moral	730	11:36:00	12:01:00	IF	25	14	8.55683
2016-11-07	G-II	Male	Caracolillo	EC16	12:09:00	12:14:00	ML	5	56	2.62534
2016-11-07	G-II	Male	Mango	EC50	13:27:00	13:40:00	ML	13	3	2.57832
2016-11-07	G-II	Male	Tinto	EC63	13:47:00	13:50:00	ML	3	6	0.334047
2016-11-07	G-II	Male	papaya	EC53	13:58:00	14:01:00	ML	3	1	34.0863
2016-11-07	G-II	Male	Caracolillo	Ch2	14:21:00	14:38:00	ML	17	60	2.81287
2016-11-08	G-II	Male	Caracolillo	Ch2	09:01:00	09:20:00	ML	19	60	2.81287
2016-11-08	G-II	Male	Tinto	Ch3	09:36:00	09:40:00	ML	4	6	0.334047
2016-11-08	G-II	Male	Tucuy	FC53	10:19:00	10:23:00	ML	4	4	2.51636
2016-11-08	G-II	Male	Maculy	EC42	10:27:00	10:30:00	ML	3	9	4.27469
2016-11-08	G-II	Male	Caracolillo	EC18	14:48:00	15:08:00	ML	20	80	3.75049
2016-11-08	G-II	Male	Mango	EC50	15:39:00	15:47:00	ML	8	6	5.15665
2016-11-08	G-II	Male	Cantemo	Ch5	16:16:00	16:17:00	ML	1	11	0.529846
2016-11-08	G-II	Male	Caracolillo	Ch2	16:42:00	17:08:00	ML	26	96	4.50059
2016-11-09	G-II	Female	Caracolillo	Ch2	10:25:00	10:44:00	ML	19	60	2.81287
2016-11-09	G-II	Female	Guasimo	EC31	10:58:00	11:02:00	ML	4	4	1.09929
2016-11-09	G-II	Female	Guasimo	EC31	11:07:00	11:14:00	ML	7	5	1.37411
2016-11-09	G-II	Female	Guasimo	EC31	11:25:00	11:30:00	ML	5	4	1.09929
2016-11-09	G-II	Female	Guasimo	EC31	12:03:00	12:05:00	ML	2	3	0.824469
2016-11-09	G-II	Female	Mango	EC50	12:49:00	12:52:00	ML	3	15	12.8916
2016-11-09	G-II	Female	Bejuco	EC4	12:52:00	12:54:00	ML	2	13	1.84756
2016-11-09	G-II	Female	Moral	730	13:20:00	13:45:00	IF	25	8	4.88962
2016-11-09	G-II	Female	Pepinocate	EC54	14:04:00	14:08:00	IF	4	2	5.91115
2016-11-09	G-II	Female	Tinto	448	14:39:00	14:42:00	ML	3	10	0.556744
2016-11-09	G-II	Female	Chicle	EC20	14:44:00	14:48:00	ML	4	9	0.863202
2016-11-09	G-II	Female	Tinto	391	15:05:00	15:12:00	ML	7	5	0.278372
2016-11-09	G-II	Female	Tinto	375	15:35:00	15:47:00	ML	12	11	0.612419
2016-11-09	G-II	Female	Tinto	406	15:50:00	15:51:00	ML	1	6	0.334047
2016-11-09	G-II	Female	Uña de gato	459	15:59:00	16:00:00	P	1	2
2016-11-09	G-II	Female	Uña de gato	459	16:01:00	16:20:00	ML	19	3	2.49944
2016-11-09	G-II	Female	Tinto	459	16:22:00	16:25:00	ML	3	5	0.278372
2016-12-11	G-I	Male	Caracolillo	667	08:20:00	08:26:00	ML	6	18	1.19793
2016-12-11	G-I	Male	Caracolillo	667	08:47:00	08:51:00	ML	4	18	1.19793
2016-12-11	G-I	Male	Caracolillo	608	09:05:00	09:11:00	ML	6	17	1.13138
2016-12-11	G-I	Male	Caracolillo	707	09:11:00	09:19:00	ML	8	17	1.13138
2016-12-11	G-I	Male	Maculy	634	09:54:00	09:57:00	YL	3	5	3.62934
2016-12-11	G-I	Male	Caracolillo	701	11:05:00	11:09:00	ML	4	18	1.19793
2016-12-11	G-I	Male	Lomo de Lagarto	700	11:11:00	11:19:00	ML	8	10	5.0778
2016-12-11	G-I	Male	Tucuy	607	15:09:00	15:14:00	ML	5	6	1.23407
2016-12-11	G-I	Male	Lomo de Lagarto	655	15:15:00	15:20:00	ML	5	10	5.0778
2016-12-11	G-I	Male	Tucuy	685	15:24:00	15:42:00	YL	18	19	4.92688
2016-12-11	G-I	Male	Moral	693	15:43:00	15:57:00	ML	14	9	1.42423
2016-12-11	G-I	Male	Moral	693	15:58:00	16:24:00	MF	26	10	4.49022
2016-12-11	G-I	Male	Moral	693	16:33:00	16:35:00	MF	2	10	4.49022
2016-12-11	G-I	Male	Tucuy	685	16:36:00	16:55:00	YL	19	10	2.5931
2016-12-11	G-I	Male	Gusano	618	16:58:00	16:59:00	ML	1	9	2.49825
2016-12-12	G-I	Male	Caracolillo	685	07:42:00	07:49:00	YL	7	15	0.998279
2016-12-12	G-I	Male	Tucuy	693	07:52:00	08:04:00	MF	12	10	1.6012
2016-12-12	G-I	Male	Moral	693	08:20:00	08:29:00	MF	9	14	6.28631
2016-12-12	G-I	Male	Moral	693	08:30:00	08:44:00	MF	14	12	5.38826
2016-12-12	G-I	Male	Tucuy	685	08:47:00	08:59:00	YL	12	15	3.88965
2016-12-12	G-I	Male	Tucuy	685	09:02:00	09:07:00	YL	5	15	3.88965
2016-12-12	G-I	Male	Tucuy	685	09:15:00	09:18:00	YL	3	12	3.11172
2016-12-12	G-I	Male	Lomo de Lagarto	655	12:14:00	12:19:00	ML	5	10	5.0778
2016-12-12	G-I	Male	Tucuy	655	12:19:00	12:28:00	YL	9	15	3.88965
2016-12-13	G-II	Female	Cantemo	476	09:12:00	09:16:00	ML	4	9	0.43351
2016-12-13	G-II	Female	Tinto	576	09:32:00	09:36:00	ML	4	10	0.354756
2016-12-13	G-II	Female	Tinto	773	09:49:00	09:51:00	ML	2	11	0.390232
2016-12-13	G-II	Female	Tinto	773	09:58:00	10:01:00	ML	3	11	0.390232
2016-12-13	G-II	Female	Pepinocate	596	11:41:00	12:23:00	MF	42	1	2.95557
2016-12-13	G-II	Female	Tinto	598	12:32:00	12:33:00	ML	1	16	0.56761
2016-12-13	G-II	Female	Tinto	768	12:43:00	12:50:00	ML	7	16	0.56761
2016-12-13	G-II	Female	Caracolillo	EC17	12:58:00	13:25:00	ML	27	14	0.898329
2016-12-13	G-II	Female	Caracolillo	ECQ7	13:31:00	13:37:00	YL	6	9	0.577497
2016-12-13	G-II	Female	Mango	EC50	13:47:00	13:53:00	ML	6	3	2.95364
2016-12-13	G-II	Female	Mango	EC50	14:20:00	14:25:00	ML	5	3	2.95364
2016-12-13	G-II	Female	Tucuy	EC67	14:37:00	14:39:00	YL	2	11	2.85241
2016-12-13	G-II	Female	Tucuy	EC67	14:41:00	14:47:00	YL	6	11	2.85241
2016-12-13	G-II	Female	lengua de vaca	EC19	14:47:00	14:50:00	ML	3	3	8.84138
2016-12-13	G-II	Female	Tucuy	EC67	14:50:00	14:58:00	YL	8	12	3.11172
2016-12-13	G-II	Female	Tinto	EC61	15:04:00	15:06:00	YL	2	12	0.425708
2016-12-13	G-II	Female	Caracolillo	Ch2	15:09:00	15:44:00	ML	35	15	0.962495
2016-12-13	G-II	Female	Caracolillo	Ch2	15:53:00	15:58:00	ML	5	8	0.513331
2016-12-14	G-II	Female	Tinto	Ch3	11:16:00	11:17:00	ML	1	11	0.390232
2016-12-14	G-II	Female	Caracolillo	Ch2	11:20:00	12:07:00	ML	47	27	1.73249
2016-12-14	G-II	Female	Maculy	EC42	12:56:00	12:58:00	YL	2	4	1.89986
2016-12-14	G-II	Female	Tucuy	EC67	13:12:00	13:14:00	YL	2	7	1.81517
2016-12-14	G-II	Female	Ceiba	EC19	13:18:00	13:19:00	YL	1	12	2.07482
2016-12-14	G-II	Female	Bejuco	EC5	13:19:00	13:24:00	YL	5	14	1.98968
2016-12-14	G-II	Female	Mango	Ch6	13:26:00	13:44:00	YL	18	14	2.75807
2016-12-14	G-II	Female	Caracolillo	Ch2	14:13:00	14:25:00	ML	12	23	1.47583
2016-12-14	G-II	Female	Bejuco	EC6	15:31:00	15:35:00	YL	4	14	1.98968
2016-12-14	G-II	Female	Mango	EC50	15:37:00	15:42:00	YL	5	14	2.75807
2016-12-14	G-II	Female	Bejuco	EC8	15:45:00	15:46:00	YL	1	14	1.98968
2016-12-14	G-II	Female	Bejuco	EC8	15:57:00	16:00:00	YL	3	11	1.56332
2016-12-14	G-II	Female	Caracolillo	EC18	16:32:00	16:42:00	ML	10	19	1.21916
2016-12-14	G-II	Female	Caracolillo	EC18	16:44:00	16:52:00	ML	8	19	1.21916
2017-01-20	G-I	Female	Caracolillo	650	07:46:00	08:06:00	YL	20	39	0.868257
2017-01-20	G-I	Female	Caracolillo	650	08:08:00	08:11:00	YL	3	45	1.00183
2017-01-20	G-I	Female	Lengua de Vaca	685	08:38:00	08:40:00	YL	2	3	10.2644
2017-01-20	G-I	Female	Tucuy	607	08:42:00	08:53:00	YL	11	24	4.81853
2017-01-20	G-I	Female	Caracolillo	608	08:54:00	09:14:00	Flor	20	16
2017-01-20	G-I	Female	Caracolillo	650	14:31:00	14:43:00	YL	12	30	0.66789
2017-01-20	G-I	Female	Lengua de Vaca	638	16:02:00	16:03:00	YL	1	3	10.2644
2017-01-20	G-I	Female	Maculy	638	16:03:00	16:04:00	YL	1	32	23.2278
2017-01-20	G-I	Female	Lomo de Lagarto	638	16:04:00	16:09:00	ML	5	6	1.85136
2017-01-20	G-I	Female	Caracolillo	699	16:10:00	16:13:00	YL	3	30	9.7854
2017-01-20	G-I	Female	Maculy	ECA44	16:36:00	16:41:00	YL	5	4	2.90347
2017-01-23	G-I	Female	Tucuy	685	07:05:00	07:40:00	YL	35	9	1.80695
2017-01-23	G-I	Female	Lomo de Lagarto	ECA40	09:19:00	09:23:00	ML	4	4	1.23424
2017-01-23	G-I	Female	Lengua de Vaca	685	09:28:00	09:29:00	YL	1	2	6.84293
2017-01-23	G-I	Female	Tucuy	685	09:56:00	10:05:00	YL	9	9	1.80695
2017-01-23	G-I	Female	Caracolillo	661	10:09:00	10:18:00	YL	9	30	0.66789
2017-01-23	G-I	Female	Caracolillo	661	10:25:00	10:26:00	YL	1	30	0.66789
2017-01-23	G-I	Female	Moral	632	12:01:00	12:02:00	ML	1	6	0.871794
2017-01-23	G-I	Female	Lomo de Lagarto	614	14:28:00	14:29:00	ML	1	4	1.23424
2017-01-23	G-I	Female	Lengua de Vaca	609	14:31:00	14:33:00	YL	2	4	13.6859
2017-01-23	G-I	Female	Guano	606	14:37:00	14:46:00	IF	9	7	14.2128
2017-01-23	G-I	Female	Caracolillo	317	15:57:00	16:51:00	Flor	54	31
2017-01-25	G-II	Male	Tinto	591	08:54:00	09:12:00	ML	18	17	0.539342
2017-01-25	G-II	Male	Limoncillo	437	09:48:00	09:49:00	ML	1	5	0
2017-01-25	G-II	Male	Bejuco	460	09:53:00	10:00:00	ML	7	9	2.65277
2017-01-25	G-II	Male	Tinto	460	10:06:00	10:10:00	ML	4	15	0.6252
2017-01-25	G-II	Male	Bejuco	570	13:58:00	14:01:00	YL	3	9	2.65277
2017-01-25	G-II	Male	Tinto	576	14:01:00	14:08:00	ML	7	20	0.63452
2017-01-25	G-II	Male	Bejuco	EC8	14:25:00	14:27:00	ML	2	9	2.65277
2017-01-25	G-II	Male	Bejuco	EC8	14:37:00	14:49:00	ML	12	9	2.65277
2017-01-25	G-II	Male	Caracolillo	EC17	14:52:00	15:00:00	ML	8	28	1.79676
2017-01-25	G-II	Male	Caracolillo	EC17	15:02:00	15:08:00	ML	6	30	1.9251
2017-01-25	G-II	Male	Bejuco	EC8	15:18:00	15:19:00	ML	1	9	2.65277
2017-01-25	G-II	Male	Caracolillo	EC18	15:39:00	15:47:00	YL	8	25	0.433125
2017-01-25	G-II	Male	Caracolillo	EC18	15:55:00	16:03:00	YL	8	25	0.433125
2017-01-25	G-II	Male	Caimito	EC12	16:07:00	16:12:00	ML	5	8	24
2017-01-25	G-II	Male	Bejuco	EC8	16:25:00	16:31:00	ML	6	9	2.65277
2017-01-25	G-II	Male	Gusano	EC32	16:37:00	16:39:00	ML	2	8	0.916992
2017-02-21	G-I	Female	Tucuy	727	07:35:00	07:41:00	YL	6	16	3.21235
2017-02-21	G-I	Female	Tucuy	718	07:52:00	07:59:00	YL	7	28	5.62162
2017-02-21	G-I	Female	Tucuy	718	08:02:00	08:07:00	YL	5	26	5.22007
2017-02-21	G-I	Female	Cedro	715	08:13:00	08:14:00	ML	1	5	1.87867
2017-02-21	G-I	Female	Caracolillo	666	08:37:00	08:43:00	YL	6	39	0.675675
2017-02-21	G-I	Female	Caracolillo	666	08:46:00	08:50:00	YL	4	30	0.51975
2017-02-21	G-I	Female	Lengua de Vaca	650	10:11:00	10:12:00	ML	1	1	3.42147
2017-02-21	G-I	Female	Tucuy	607	10:20:00	10:23:00	YL	3	41	8.23165
2017-02-21	G-I	Female	Tucuy	606	10:25:00	11:10:00	YL	45	39	7.83011
2017-02-21	G-I	Female	Tucuy	606	11:16:00	11:21:00	YL	5	25	5.0193
2017-02-21	G-I	Female	Tucuy	606	11:23:00	11:28:00	YL	5	22	4.41698
2017-02-21	G-I	Female	Caracolillo	608	11:37:00	11:43:00	ML	6	27	1.73259
2017-02-21	G-I	Female	Lomo de Lagarto	617	15:01:00	15:02:00	ML	1	7	2.15992
2017-02-21	G-I	Female	Caracolillo	617	15:07:00	15:11:00	YL	4	25	0.433125
2017-02-21	G-I	Female	Algodoncillo	617	15:18:00	15:22:00	YL	4	29	0
2017-02-21	G-I	Female	Tinto	ECA47	15:27:00	15:52:00	ML	25	19	1.30405
2017-02-21	G-I	Female	Tucuy	606	16:39:00	17:20:00	YL	41	27	5.42084
2017-02-22	G-II	Female	Guano	FC35	07:44:00	08:02:00	Flor	18	10
2017-02-22	G-II	Female	Caracolillo	Ch2	08:24:00	08:26:00	YL	2	32	0.5544
2017-02-22	G-II	Female	Caracolillo	Ch2	08:40:00	10:50:00	YL	130	30	0.51975
2017-02-22	G-II	Female	Caracolillo	Ch2	10:58:00	11:38:00	YL	40	38	0.65835
2017-02-22	G-II	Female	Tinto	EC57	12:33:00	12:35:00	ML	2	19	1.30405
2017-02-22	G-II	Female	Tucuy	FC53	12:48:00	12:50:00	YL	2	33	6.62548
2017-02-22	G-II	Female	Tucuy	FC53	12:58:00	13:02:00	YL	4	30	6.02316
2017-02-22	G-II	Female	Guasimo	EC29	13:07:00	13:12:00	IF	5	3	11.2415
2017-02-22	G-II	Female	Caracolillo	Ch2	13:39:00	13:42:00	YL	3	28	0.4851
2017-02-22	G-II	Female	Caracolillo	Ch2	14:10:00	16:03:00	YL	113	13	0.225225
2017-02-22	G-II	Female	Tinto	Ch3	16:22:00	16:23:00	ML	1	14	0.960876
2017-02-22	G-II	Female	Guano	EC26	16:30:00	16:36:00	Flor	6	11
2017-04-12	G-I	Female	Guasimo	694	07:00:00	07:28:00	MF	28	5	1.86137
2017-04-12	G-I	Female	Caracolillo	668	07:30:00	07:38:00	YL	8	14	4.24011
2017-04-12	G-I	Female	Tucuy	637	08:24:00	08:38:00	YL	14	13	0.412854
2017-04-12	G-I	Female	Maculy	634	08:40:00	08:41:00	Flor	1	4
2017-04-12	G-I	Female	Maculy	ECA44	09:07:00	09:18:00	Flor	11	15
2017-04-12	G-I	Female	Caracolillo	699	16:08:00	16:12:00	ML	4	32	9.69168
2017-04-12	G-I	Female	Tucuy	637	16:30:00	16:56:00	YL	26	18	0.571644
2017-04-13	G-I	Female	Caracolillo	ECA16	07:20:00	07:50:00	Flor	30	26
2017-04-13	G-I	Female	Caracolillo	ECA16	07:55:00	08:00:00	Flor	5	26
2017-04-13	G-I	Female	Guasimo	ECA23	08:01:00	08:09:00	MF	8	4	1.48909
2017-04-13	G-I	Female	Tucuy	132	08:55:00	09:02:00	YL	7	18	0.571644
2017-04-13	G-I	Female	Caracolillo	631	09:02:00	09:05:00	Flor	3	25
2017-04-13	G-I	Female	Caracolillo	631	09:05:00	09:14:00	YL	9	24	7.26876
2017-04-13	G-I	Female	Bejuco	132	09:14:00	09:17:00	YL	3	10	2.94752
2017-04-13	G-I	Female	Gusano	618	09:24:00	09:34:00	YL	10	12	1.37549
2017-04-13	G-I	Female	Guasimo	624	09:35:00	09:47:00	MF	12	5	1.86136
2017-04-13	G-I	Female	Caracolillo	614	09:50:00	09:51:00	YL	1	15	4.54298
2017-04-14	G-II	Male	Mango	EC50	07:56:00	08:03:00	IF	7	1	65.3752
2017-04-14	G-II	Male	Caracolillo	EC18	08:04:00	08:16:00	YL	12	25	7.57163
2017-04-14	G-II	Male	Mango	EC50	08:20:00	08:29:00	IF	9	1	65.3752
2017-04-14	G-II	Male	Ciruela	EC22	08:47:00	08:51:00	IF	4	2	21.291
2017-04-14	G-II	Male	Caracolillo	Ch2	10:04:00	10:06:00	Flor	2	6	5.26588
2017-04-14	G-II	Male	Guasimo	EC28	10:30:00	10:35:00	MF	5	5	1.86136
2017-04-14	G-II	Male	Tucuy	EC67	10:35:00	10:47:00	YL	12	21	1.2755
2017-04-15	G-II	Male	Caracolillo	EC18	07:25:00	07:41:00	YL	16	25	7.57163
2017-04-15	G-II	Male	Ciruela	EC22	08:45:00	09:04:00	IF	19	3	31.9365
2017-04-15	G-II	Male	Ciruela	EC22	09:05:00	09:06:00	IF	1	2	21.291
2017-04-15	G-II	Male	Mango	EC50	09:14:00	09:16:00	YL	2	9	7.42469
2017-04-15	G-II	Male	Moral	EC51	09:18:00	09:25:00	YL	7	19	2.76068
2017-04-15	G-II	Male	Vicks	EC68	09:28:00	09:29:00	YL	1	21	6.47632
2017-04-15	G-II	Male	Vicks	EC68	09:30:00	09:40:00	YL	10	21	6.47632
2017-04-15	G-II	Male	Chicle	EC21	09:43:00	09:47:00	YL	4	16	1.53446
2017-04-15	G-II	Male	Guano	EC23	10:09:00	10:10:00	MF	1	5	11.5296
2017-04-15	G-II	Male	Caracolillo	EC17	10:14:00	10:29:00	ML	15	30	9.08595
2017-04-15	G-II	Male	Tinto	591	16:09:00	16:12:00	YL	3	26	2.20771
2017-04-15	G-II	Male	Guano	361	16:25:00	16:40:00	MF	15	11	25.3651
2017-05-13	G-I	Female	Ceiba	695	07:10:00	07:32:00	YL	22	18	4.22644
2017-05-13	G-I	Female	Caracolillo	675	07:35:00	07:38:00	ML	3	24	0.82944
2017-05-13	G-I	Female	Caracolillo	665	07:41:00	07:47:00	ML	6	24	0.82944
2017-05-13	G-I	Female	Guano	602	07:56:00	07:58:00	IF	2	16	17.1616
2017-05-13	G-I	Female	Tucuy	606	07:58:00	08:03:00	ML	5	8	1.30788
2017-05-13	G-I	Female	Caracolillo	608	08:06:00	08:13:00	ML	7	20	0.6912
2017-05-13	G-I	Female	Caracolillo	608	08:16:00	08:20:00	ML	4	19	0.65664
2017-05-13	G-I	Female	Caracolillo	614	10:00:00	10:02:00	ML	2	19	0.65664
2017-05-13	G-I	Female	Guasimo	624	10:07:00	10:15:00	MF	8	4	1.48909
2017-05-13	G-I	Female	Guasimo	624	10:15:00	10:35:00	Flor	20	26
2017-05-13	G-I	Female	Lengua de Vaca	624	10:39:00	10:40:00	ML	1	4	13.0107
2017-05-14	G-I	Female	Ceiba	695	07:23:00	08:02:00	YL	39	26	6.10485
2017-05-14	G-I	Female	Guano	602	08:50:00	08:53:00	IF	3	16	17.1616
2017-05-14	G-I	Female	Guano	602	09:01:00	09:08:00	IF	7	12	12.8712
2017-05-14	G-I	Female	Tucuy	606	09:08:00	09:11:00	MF	3	2	6.38116
2017-05-14	G-I	Female	Caracolillo	608	09:16:00	09:23:00	ML	7	25	0.864
2017-05-14	G-I	Female	Lengua de Vaca	658	15:58:00	15:59:00	ML	1	4	13.0107
2017-05-14	G-I	Female	Ceiba	695	16:11:00	16:36:00	YL	25	26	6.10485
2017-05-15	G-II	Male	Cantemo	476	08:14:00	08:15:00	YL	1	6	0.24852
2017-05-15	G-II	Male	Guano	774	09:56:00	10:08:00	MF	12	14	9.03724
2017-05-15	G-II	Male	Mango	EC50	10:34:00	10:59:00	IF	25	1	108.631
2017-05-16	G-II	Male	Mango	EC50	07:47:00	07:56:00	IF	9	1	108.631
2017-05-16	G-II	Male	Caracolillo	EC17	08:05:00	08:18:00	ML	13	32	1.10592
2017-05-16	G-II	Male	Guano	774	08:24:00	08:26:00	MF	2	11	7.10069
2017-05-16	G-II	Male	Cantemo	596	08:30:00	08:39:00	YL	9	7	0.28994
2017-05-16	G-II	Male	Cantemo	596	09:10:00	09:15:00	YL	5	7	0.28994
2017-01-20	G-I	Male	Tucuy	655	08:47:00	09:01:00	YL	14	31	6.22393
2017-01-20	G-I	Male	Caracolillo	608	09:04:00	09:09:00	YL	5	20	0.44526
2017-01-20	G-I	Male	Caracolillo	650	14:30:00	14:32:00	YL	2	45	1.00184
2017-01-20	G-I	Male	Caracolillo	650	14:34:00	14:36:00	YL	2	32	0.712416
2017-01-20	G-I	Male	Caracolillo	701	16:36:00	16:40:00	YL	4	64	20.8755
2017-01-23	G-I	Male	Tucuy	655	07:05:00	07:33:00	ML	28	8	1.30788
2017-01-23	G-I	Male	Guasimo	694	07:35:00	07:42:00	IF	7	3	11.2415
2017-01-23	G-I	Male	Guasimo	694	08:05:00	08:11:00	IF	6	3	11.2415
2017-01-23	G-I	Male	Tucuy	685	09:56:00	10:08:00	ML	12	6	0.98091
2017-01-23	G-I	Male	Caracolillo	650	10:10:00	10:17:00	YL	7	100	2.2263
2017-01-23	G-I	Male	Lomo de Lagarto	ECA39	11:45:00	11:47:00	ML	2	4	1.23424
2017-01-23	G-I	Male	Caracolillo	614	16:02:00	16:14:00	YL	12	44	14.3519
2017-01-23	G-I	Male	Gusano	618	16:14:00	16:44:00	ML	30	4	0.458496
2017-01-24	G-I	Female	Caracolillo	649	07:22:00	07:25:00	ML	3	14	1.52217
2017-01-24	G-I	Female	Caracolillo	649	08:01:00	08:04:00	YL	3	7	0.761087
2017-01-24	G-I	Female	Caracolillo	649	08:12:00	08:30:00	YL	18	56	1.01478
2017-01-24	G-I	Female	Caracolillo	649	08:36:00	08:43:00	YL	7	19	0.885346
2017-01-24	G-I	Female	Caracolillo	649	09:13:00	09:29:00	Flor	16	50	0.0695719
2017-01-24	G-I	Female	Caracolillo	649	09:52:00	09:58:00	Flor	6	28	0.103894
2017-01-24	G-I	Female	Caracolillo	651	09:59:00	10:00:00	Flor	1	5
2017-01-24	G-I	Female	Lomo de Lagarto	667	11:35:00	11:48:00	ML	13	20	0.474708
2017-01-24	G-I	Female	Lengua de Vaca	678	11:56:00	12:00:00	ML	4	6	5.1322
2017-01-24	G-I	Female	Tucuy	685	12:14:00	12:29:00	ML	15	60	0.65394
2017-01-24	G-I	Female	Caracolillo	651	14:20:00	14:25:00	YL	5	14	0.0623364
2017-01-24	G-I	Female	Cedro	621	15:32:00	15:33:00	ML	1	4	1.50294
2017-01-24	G-I	Female	Tucuy	643	15:33:00	15:36:00	ML	3	9	0.490455
2017-01-24	G-I	Female	Tucuy	643	15:36:00	15:38:00	ML	2	3	0.245228
2017-01-24	G-I	Female	Tucuy	132	15:39:00	15:42:00	ML	3	10	0.54495
2017-01-24	G-I	Female	Tucuy	132	15:42:00	15:44:00	ML	2	5	0.408713
2017-01-24	G-I	Female	Lengua de Vaca	640	15:44:00	15:46:00	ML	2	3	5.1322
2017-01-24	G-I	Female	Tucuy	132	15:46:00	15:48:00	ML	2	4	0.32697
2017-01-24	G-I	Female	Caracolillo	699	15:49:00	15:51:00	ML	2	12	1.95708
2017-01-24	G-I	Female	Lomo de Lagarto	700	15:52:00	16:13:00	ML	21	50	0.734667
2017-01-25	G-II	Female	Tinto	591	09:01:00	09:30:00	ML	29	16	0.507616
2017-01-25	G-II	Female	Bejuco	460	09:53:00	09:54:00	ML	1	9	2.65277
2017-01-25	G-II	Female	Bejuco	460	10:06:00	10:11:00	ML	5	9	2.65277
2017-01-25	G-II	Female	Bejuco	460	10:18:00	10:26:00	ML	8	8	2.35802
2017-01-25	G-II	Female	Bejuco	460	10:27:00	10:37:00	ML	10	8	2.35802
2017-01-25	G-II	Female	Tinto	474	13:17:00	13:22:00	YL	5	16	0.66688
2017-01-25	G-II	Female	Tinto	576	13:58:00	14:04:00	ML	6	20	0.63452
2017-01-25	G-II	Female	Tinto	773	14:10:00	14:15:00	ML	5	14	0.444164
2017-01-25	G-II	Female	Caracolillo	EC17	15:07:00	15:17:00	ML	10	48	3.08016
2017-01-25	G-II	Female	Mango	EC46	15:44:00	15:49:00	YL	5	21	17.6494
2017-01-25	G-II	Female	Caracolillo	EC18	15:55:00	16:13:00	ML	18	96	6.16032
2017-01-25	G-II	Female	Lengua de Vaca	EC39	16:44:00	16:45:00	ML	1	2	6.50533
2017-01-25	G-II	Female	Lengua de Vaca	EC39	16:46:00	16:49:00	ML	3	1	3.25267
2017-01-25	G-II	Female	Gusano	EC32	16:49:00	16:52:00	ML	3	12	1.37549
2017-01-25	G-II	Female	Lengua de Vaca	EC39	16:54:00	17:00:00	P	6	5
2017-01-26	G-II	Female	Gusano	EC32	09:17:00	09:21:00	ML	4	14	1.60474
2017-01-26	G-II	Female	Caracolillo	EC18	09:28:00	09:55:00	YL	27	64	1.1088
2017-01-26	G-II	Female	Mango	EC49	12:18:00	12:22:00	ML	4	6	5.04269
2017-01-26	G-II	Female	Mango	EC49	12:37:00	12:49:00	ML	12	6	5.04269
2017-01-26	G-II	Female	Gusano	EC32	13:24:00	13:26:00	ML	2	12	1.37549
2017-01-26	G-II	Female	Cantemo	Ch5	13:46:00	13:57:00	ML	11	9	0.37278
2017-01-26	G-II	Female	Tinto	Ch2	14:18:00	14:32:00	ML	14	20	0.8336
2017-01-26	G-II	Female	Caracolillo	Ch2	14:32:00	14:44:00	YL	12	80	1.386
2017-01-26	G-II	Female	Uña de gato	766	16:25:00	16:35:00	YL	10	11	5.87357
2017-01-26	G-II	Female	Bejuco	766	16:35:00	16:38:00	YL	3	20	5.89504
2017-01-27	G-II	Female	Tinto	591	08:47:00	09:40:00	ML	53	15	0.47589
2017-01-27	G-II	Female	Limoncillo	431	10:02:00	10:06:00	ML	4	7	0.671328
2017-01-27	G-II	Female	Tinto	436	10:16:00	10:17:00	ML	1	20	0.8336
2017-01-27	G-II	Female	Uña de gato	459	10:55:00	10:56:00	ML	1	6	3.20377
2017-01-27	G-II	Female	Limoncillo	459	10:58:00	10:59:00	ML	1	8	0
2017-01-27	G-II	Female	Tinto	460	13:50:00	14:02:00	ML	12	6	0.25008
2017-01-27	G-II	Female	Uña de gato	460	14:02:00	14:27:00	ML	25	12	6.40753
2017-01-27	G-II	Female	Bejuco	361	15:09:00	15:11:00	ML	2	5	1.47376
2017-01-27	G-II	Female	Guano	369	15:31:00	15:45:00	Flor	14	9.8
2017-01-27	G-II	Female	Tinto	375	15:46:00	16:17:00	ML	31	32	1.33376
2017-01-27	G-II	Female	Tinto	375	16:36:00	16:47:00	ML	11	20	0.8336
2017-01-26	G-II	Male	Gusano	EC32	09:19:00	09:20:00	ML	1	3	0.343872
2017-01-26	G-II	Male	Caracolillo	EC18	09:30:00	09:53:00	YL	23	80	0.0602609
2017-01-26	G-II	Male	Maculy	EC44	09:56:00	10:01:00	YL	5	14	1.3299
2017-01-26	G-II	Male	Caimito	EC12	13:08:00	13:10:00	ML	2	9	13.5
2017-01-26	G-II	Male	Caracolillo	EC18	14:35:00	14:43:00	YL	8	35	0.0757969
2017-01-26	G-II	Male	Mango	EC49	15:40:00	15:42:00	ML	2	6	2.52134
2017-01-26	G-II	Male	Caracolillo	EC18	16:02:00	16:10:00	YL	8	40	0.086625
2017-01-26	G-II	Male	Cantemo	476	16:13:00	16:16:00	ML	3	13	0.179487
2017-01-26	G-II	Male	Cantemo	476	16:16:00	16:21:00	YL	5	20	0.16568
2017-01-26	G-II	Male	Guasimo	EC28	16:30:00	16:34:00	YL	4	11	0.75622
2017-01-26	G-II	Male	Cafetillo	597	16:48:00	16:52:00	ML	4	9	0
2017-02-22	G-II	Female	Tinto	Ch3	07:48:00	08:01:00	ML	13	22	1.50995
2017-02-22	G-II	Female	Caracolillo	Ch2	08:05:00	08:43:00	YL	38	64	1.1088
2017-02-22	G-II	Female	Tucuy	EC67	11:53:00	12:15:00	YL	22	65	12.1056
2017-02-22	G-II	Female	Tinto	EC60	12:19:00	12:45:00	YL	26	27	2.29262
2017-02-22	G-II	Female	Tucuy	EC67	12:46:00	13:01:00	YL	15	40	7.4496
2017-02-22	G-II	Female	Caracolillo	Ch2	13:14:00	13:44:00	YL	30	32	0.5544
2017-02-22	G-II	Female	Caracolillo	Ch2	13:52:00	13:58:00	YL	6	40	0.693
2017-02-22	G-II	Female	Caracolillo	Ch2	15:03:00	15:09:00	YL	6	48	0.8316
2017-02-22	G-II	Female	Tinto	Ch3	16:02:00	16:27:00	ML	25	17	1.16678
2017-02-22	G-II	Female	Guano	EC26	16:28:00	16:30:00	Flor	2	9
2017-02-23	G-II	Female	Tinto	Ch2	09:24:00	09:47:00	ML	23	11	0.754974
2017-02-23	G-II	Female	Tinto	Ch3	09:49:00	10:10:00	YL	21	48	0.8316
2017-02-23	G-II	Female	Caracolillo	Ch2	10:29:00	10:34:00	YL	5	48	0.8316
2017-02-23	G-II	Female	Lengua de Vaca	EC38	13:06:00	13:07:00	YL	1	2	6.50533
2017-02-23	G-II	Female	Lengua de Vaca	EC38	13:07:00	13:09:00	P	2	4
2017-02-23	G-II	Female	Mango	EC49	13:59:00	14:01:00	YL	2	9	7.42468
2017-02-23	G-II	Female	Caracolillo	EC18	14:03:00	14:24:00	YL	21	56	0.9702
2017-02-23	G-II	Female	Mango	EC49	16:21:00	16:36:00	YL	15	15	12.3745
2017-02-23	G-II	Female	Tinto	Ch3	16:40:00	17:00:00	ML	20	10	0.68634
2017-02-20	G-I	Female	Tucuy	606	07:50:00	08:30:00	YL	40	12	2.23488
2017-02-20	G-I	Female	Tucuy	606	08:43:00	08:55:00	YL	12	17	3.16608
2017-02-20	G-I	Female	Caracolillo	608	08:57:00	08:59:00	ML	2	24	1.54008
2017-02-21	G-I	Female	Tucuy	718	07:37:00	07:39:00	YL	2	11	2.04864
2017-02-21	G-I	Female	Tucuy	132	07:42:00	08:00:00	YL	18	20	3.7248
2017-02-21	G-I	Female	Caracolillo	638	08:00:00	08:10:00	YL	10	62	1.07415
2017-02-21	G-I	Female	Caracolillo	666	08:38:00	08:39:00	YL	1	73	1.26473
2017-02-21	G-I	Female	Lengua de Vaca	650	10:15:00	10:16:00	YL	1	4	13.0107
2017-02-21	G-I	Female	Tucuy	606	10:34:00	10:38:00	YL	4	21	3.91104
2017-02-21	G-I	Female	Tucuy	606	10:40:00	11:14:00	YL	34	20	3.7248
2017-02-21	G-I	Female	Tucuy	606	11:21:00	11:31:00	YL	10	20	3.7248
2017-02-21	G-I	Female	Caracolillo	ECA8	11:32:00	11:33:00	YL	1	32	0.5544
2017-02-21	G-I	Female	Caracolillo	ECA8	15:01:00	15:02:00	YL	1	64	1.1088
2017-02-21	G-I	Female	Caracolillo	ECA8	15:16:00	15:26:00	YL	10	64	1.1088
2017-02-21	G-I	Female	Bejuco	617	15:29:00	15:30:00	YL	1	5	1.47376
2017-02-21	G-I	Female	Tinto	ECA48	15:46:00	15:54:00	ML	8	15	1.27368
2017-02-21	G-I	Female	Bejuco	617	15:57:00	15:58:00	YL	1	4	1.17901
2017-02-21	G-I	Female	Tucuy	606	16:31:00	17:08:00	YL	37	2	0.37248
2017-04-12	G-I	Male	Guasimo	694	07:00:00	07:30:00	MF	30	6	2.23364
2017-04-12	G-I	Male	Caracolillo	668	07:31:00	07:38:00	YL	7	14	4.24011
2017-04-12	G-I	Male	Maculy	ECA44	09:08:00	09:18:00	Flor	10	10
2017-04-12	G-I	Male	Caracolillo	649	16:13:00	16:18:00	YL	5	15	4.54298
2017-04-13	G-I	Male	Caracolillo	667	08:00:00	08:01:00	Flor	1	6
2017-04-13	G-I	Male	Bejuco	667	08:02:00	08:04:00	YL	2	18	5.30554
2017-04-13	G-I	Male	Guasimo	694	08:06:00	08:18:00	MF	12	6	2.23364
2017-04-13	G-I	Male	Tucuy	132	08:56:00	09:04:00	YL	8	28	0.889224
2017-04-13	G-I	Male	Caracolillo	631	09:04:00	09:15:00	YL	11	18	5.45157
2017-04-13	G-I	Male	Lengua de Vaca	631	09:15:00	09:17:00	YL	2	2	6.50533
2017-04-13	G-I	Male	Lengua de Vaca	626	09:24:00	09:29:00	ML	5	2	6.50533
2017-04-13	G-I	Male	Bejuco	667	09:35:00	09:38:00	YL	3	9	2.65277
2017-04-14	G-II	Female	Gusano	EC33	07:49:00	07:52:00	Flor	3	6
2017-04-14	G-II	Female	Mango	EC49	07:57:00	08:23:00	IF	26	1	65.3752
2017-04-14	G-II	Female	Mango	EC49	08:59:00	09:03:00	IF	4	1	65.3752
2017-04-14	G-II	Female	Bejuco	EC9	09:05:00	09:08:00	YL	3	10	2.94752
2017-04-14	G-II	Female	Caracolillo	Ch2	09:25:00	09:57:00	Flor	32	16
2017-04-14	G-II	Female	Tinto	Ch2	09:57:00	10:00:00	YL	3	11	0.934032
2017-04-14	G-II	Female	Tucuy	EC67	10:03:00	10:27:00	YL	24	26	1.57919
2017-04-14	G-II	Female	Bejuco	EC5	10:27:00	10:32:00	YL	5	29	8.54781
2017-04-15	G-II	Female	Mango	EC49	07:30:00	07:31:00	IF	1	1	65.3752
2017-04-15	G-II	Female	Caracolillo	EC18	07:31:00	07:41:00	YL	10	22	6.66303
2017-04-15	G-II	Female	Ciruela	EC22	08:47:00	09:03:00	IF	16	2	21.291
2017-04-15	G-II	Female	Moral	EC51	09:12:00	09:13:00	YL	1	9	1.30769
2017-04-15	G-II	Female	Mango	EC47	09:14:00	09:17:00	YL	3	14	11.5495
2017-04-15	G-II	Female	Ciruela	EC22	09:17:00	09:18:00	IF	1	2	21.291
2017-04-15	G-II	Female	Moral	EC51	09:19:00	09:23:00	YL	4	25	3.63247
2017-04-15	G-II	Female	Bejuco	EC47	09:30:00	09:31:00	YL	1	10	2.94752
2017-04-15	G-II	Female	Gusano	EC33	09:34:00	09:59:00	Flor	25	30
2017-04-15	G-II	Female	Piche	EC55	09:59:00	10:01:00	YL	2	17	2.31545
2017-04-15	G-II	Female	Guano	EC27	10:05:00	10:06:00	IF	1	7	7.5082
2017-04-15	G-II	Female	Caracolillo	EC17	10:07:00	10:28:00	YL	21	10	3.02865
2017-04-15	G-II	Female	Limoncillo	EC40	16:12:00	16:15:00	YL	3	4	0
2017-04-15	G-II	Female	Guano	362	16:24:00	16:33:00	IF	9	8	8.5808
2017-05-13	G-I	Male	Ceiba	645	07:10:00	07:32:00	YL	22	18	4.22644
2017-05-13	G-I	Male	Caracolillo	675	07:36:00	07:37:00	ML	1	24	0.82944
2017-05-13	G-I	Male	Caracolillo	665	07:44:00	07:46:00	ML	2	24	0.82944
2017-05-13	G-I	Male	Guano	663	07:52:00	07:57:00	IF	5	7	7.5082
2017-05-13	G-I	Male	Caracolillo	ECA8	09:20:00	09:25:00	ML	5	24	0.82944
2017-05-13	G-I	Male	Guano	602	10:25:00	10:26:00	MF	1	3	3.2178
2017-05-13	G-I	Male	Guasimo	601	10:28:00	10:48:00	Flor	20	6
2017-05-13	G-I	Male	Ceiba	604	16:22:00	16:38:00	YL	16	13	3.05243
2017-05-14	G-I	Male	Ceiba	645	07:23:00	08:03:00	YL	40	12	2.81762
2017-05-14	G-I	Male	Guano	603	08:53:00	09:03:00	IF	10	9	9.6534
2017-05-14	G-I	Male	Tucuy	606	09:13:00	09:19:00	YL	6	8	0.485904
2017-05-15	G-II	Female	Cantemo	476	07:57:00	08:03:00	YL	6	16	0.66272
2017-05-15	G-II	Female	Tinto	583	08:30:00	08:32:00	ML	2	7	0.480438
2017-05-15	G-II	Female	Guano	774	09:54:00	10:01:00	IF	7	7	7.5082
2017-05-15	G-II	Female	Guano	774	10:03:00	10:06:00	IF	3	7	7.5082
2017-05-15	G-II	Female	Caracolillo	EC18	10:16:00	10:18:00	ML	2	64	2.21184
2017-05-15	G-II	Female	Vicks	EC69	10:20:00	10:21:00	ML	1	8	2.46717
2017-05-15	G-II	Female	Mango	EC48	10:37:00	11:06:00	IF	29	1	108.631
2017-05-16	G-II	Female	Ciruela	EC22	07:43:00	07:53:00	IF	10	2	20.4963
2017-05-16	G-II	Female	Mango	EC48	07:53:00	07:59:00	IF	6	1	108.631
2017-05-16	G-II	Female	Cantemo	476	08:04:00	08:05:00	YL	1	7	0.28994
2017-05-16	G-II	Female	Caracolillo	EC17	08:06:00	08:18:00	ML	12	54	1.86624
2017-05-16	G-II	Female	Pepinocate	EC54	08:27:00	08:39:00	IF	12	3	65.9228
2017-05-16	G-II	Female	Tinto	453	09:30:00	09:31:00	ML	1	6	0.411804
2017-02-21	G-I	Male	Tucuy	718	07:38:00	07:58:00	ML	20	80	0.65394
2017-02-21	G-I	Male	Caracolillo	642	08:11:00	08:15:00	ML	4	14	0.224595
2017-02-21	G-I	Male	Tucuy	607	10:31:00	10:40:00	ML	9	70	1.27155
2017-02-21	G-I	Male	Tucuy	606	10:41:00	11:26:00	ML	45	123	0.446859
2017-02-21	G-I	Male	Tucuy	607	11:28:00	11:29:00	ML	1	4	0.65394
2017-02-21	G-I	Male	Caracolillo	617	15:09:00	15:11:00	ML	2	20	0.6417
2017-02-21	G-I	Male	Caracolillo	617	15:23:00	15:28:00	ML	5	25	0.32085
2017-02-21	G-I	Male	Guasimo	ECA23	15:59:00	16:00:00	ML	1	2	1.55131
2017-02-21	G-I	Male	Caracolillo	ECA8	16:03:00	16:07:00	ML	4	4	0.06417
2017-02-21	G-I	Male	Tucuy	606	16:28:00	17:30:00	ML	62	224	0.590655
2017-02-20	G-I	Male	Caracolillo	713	07:31:00	07:35:00	ML	4	15	0.240638
2017-02-20	G-I	Male	Tucuy	607	07:51:00	08:29:00	ML	38	200	0.860447
2017-02-20	G-I	Male	Guasimo	694	16:19:00	16:34:00	IF	15	70	17.4868
2017-02-22	G-II	Male	Caracolillo	Ch2	08:05:00	08:50:00	YL	45	260	0.1001
2017-02-22	G-II	Male	Caracolillo	Ch2	10:56:00	10:57:00	ML	1	50	3.2085
2017-02-22	G-II	Male	Tinto	EC58	12:21:00	12:35:00	ML	14	50	0.245121
2017-02-22	G-II	Male	Tucuy	EC65	12:37:00	12:53:00	ML	16	93	0.950257
2017-02-22	G-II	Male	Guasimo	EC30	12:53:00	12:55:00	IF	2	20	37.4716
2017-02-22	G-II	Male	Guasimo	EC30	12:56:00	13:03:00	IF	7	60	32.1185
2017-02-22	G-II	Male	Tinto	EC58	13:07:00	13:10:00	ML	3	21	0.480438
2017-02-22	G-II	Male	Tinto	Ch3	16:09:00	16:29:00	ML	20	160	0.549072
2017-02-22	G-II	Male	Guano	EC26	16:30:00	16:31:00	Flor	1	3
2017-02-22	G-II	Male	Guano	EC26	16:32:00	16:33:00	Flor	1	3
2017-02-23	G-II	Male	Tinto	Ch5	09:25:00	09:40:00	ML	15	105	0.480438
2017-02-23	G-II	Male	Caracolillo	Ch2	09:44:00	10:19:00	YL	35	208	0.10296
2017-02-23	G-II	Male	Caracolillo	EC18	14:03:00	14:23:00	YL	20	184	0.15939
2017-02-23	G-II	Male	Mango	EC49	14:26:00	14:29:00	YL	3	20	5.49977
2017-02-23	G-II	Male	Mango	EC49	16:09:00	16:20:00	Flor	11	60
2017-02-23	G-II	Male	Mango	EC49	16:32:00	16:44:00	YL	12	60	4.12483

## Sheet: Dataset_Phenology
Site	TreeName	TreeID	DBH	Y	X	P̅C̅-ML_Rainy	P̅C̅-ML_Nort	P̅C̅-ML_Dry	P̅C̅-YL_Rainy	P̅C̅-YL_Nort	P̅C̅-YL_Sec	P̅C̅_IF_Rainy	P̅C̅_IF_Nort	P̅C̅-IF_Dry	P̅C̅-MF_Rainy	P̅C̅-MF-Nort	P̅C̅-MF_Dry
G-I	cedro	109	14	1.96665e+06	658371	2.675	2.16667	1.975	1.9	2.86667	0.85	0	0	0	0	0	0
G-I	Ceiba	112	15	1.96669e+06	658400	3.5	3	2	1.75	3.33333	1.5	0	0	0	0	0	0
G-I	cedro	120	11.5	1.96665e+06	658382	2.675	2.36667	2.075	1.9	2.7	0.875	0	0	0.375	0	0	0.2
G-I	Tucuy	132	23.5	1.96664e+06	658365	3.575	2.03333	3.4	0.95	2.56667	1.225	0	0	0	0	0	0
G-I	Tucuy	152	17	1.96665e+06	658377	3.575	2.83333	3.4	0.95	2.16667	0.475	0	0	0	0	0	0
G-I	Lomo de lagarto	156	15	1.96664e+06	658365	2.95	3	2.75	2.175	3	0.5	0	0	0	0	0	0
G-I	cedro	163	17	1.96666e+06	658379	2.925	2	2	1.9	3.33333	0.525	0	0	0	0	0	1
G-I	cedro	219	33	1.96664e+06	658368	2.925	1.66667	2	1.9	2.66667	0.025	0	0	0	0	0	0
G-I	cedro	236	18	1.96664e+06	658365	2.675	2.36667	2	1.9	2.7	0.025	0	0	0	0	0	0
G-I	cedro	261	33	1.96667e+06	658371	2.925	1.66667	1.975	1.65	2.33333	0.1	0	0	0.5	0	0	0.25
G-I	caracolillo	266	21	1.96666e+06	658374	2.85	3.03333	3.45	1.775	2.6	0.6	0	0	0	0	0	0
G-I	Lomo de lagarto	291	16	1.96668e+06	658391	2.95	2.86667	3	1.675	2.83333	0.5	0	0	0	0	0	0
G-I	cedro	313	18.5	1.96664e+06	658365	2.675	1.33333	2	1.9	2.66667	0.025	0	0	0	0	0	0
G-I	Guasimo	601	32	1.96662e+06	658445	0.75	2	2	3.75	3	0.25	0	1.66667	1.5	0.75	0	1.25
G-I	Guano	602	36	1.96662e+06	658445	0.75	2	2.75	3.5	2.66667	1	1	0	3	0.25	0	1
G-I	Guano	603	56	1.96662e+06	658442	0.75	2	2.5	3	2.33333	1.75	0	0	1	0.25	0	1.75
G-I	Cedrillo	604	44	1.96662e+06	658436	3.5	2.66667	1.5	2	3	1.25	1.25	1.66667	2.75	1	1.66667	0.75
G-I	Cedrillo	605	20	1.96662e+06	658430	3	3	2.75	1.75	2.66667	1.25	1.75	1.66667	1.5	0.5	1.66667	0.5
G-I	Tucuy	606	150	1.96662e+06	658430	4	3	3.5	0.75	2	0.75	0	0	0.25	0	0	0
G-I	Tucuy	607	108	1.96662e+06	658424	4	3.66667	3.25	0.75	1.66667	0.75	0	0	0.25	0	0	0
G-I	Caracolillo	608	46	1.96662e+06	658418	2.75	3.03333	2.975	1.75	2	0.85	0	0	0.5	0	0	0.25
G-I	Cedro	609	17	1.96662e+06	658418	3	2.86667	2	1.5	1.83333	0.25	0	0	0	0	0	0
G-I	Palma/coco	610	31	1.96662e+06	658412	1.25	1.43333	2.75	3.75	3.53333	0.5	2.25	0	0.75	0.25	0	0
G-I	Cedrillo	611	37	1.96663e+06	658409	3	2.66667	2	2.25	2.66667	0	0	0	0.25	0	0	0.75
G-I	Cedro	612	41	1.96662e+06	658406	3	2.66667	2	1.5	2	0.25	0	0	0.5	0	0	1.25
G-I	Cedro	613	37	1.96662e+06	658406	2.5	2.66667	2	1.5	2.33333	0	0	0	1	0	0	1
G-I	Caracolillo	614	44	1.96662e+06	658406	3	3	3.75	2	2.66667	1	0	0	0	0	0	0
G-I	Cedro	615	38	1.96662e+06	658403	3	2.33333	2	1.75	2.33333	0	0	0	0.5	0	0	1.75
G-I	Cedro	616	36	1.96662e+06	658400	2.75	2	2	1.75	2.66667	0	0	0	0.75	0	0	1.25
G-I	Cedro	617	43	1.96662e+06	658397	2.75	2.66667	2	1.75	3	0	0	0	0	0	0	1.5
G-I	Gusano	618	34	1.96662e+06	658395	3.5	4	2.5	1.25	1	0.5	0	0	0	0	0	0
G-I	Caracolillo	619	35	1.96662e+06	658392	2.75	3.33333	3.75	1.5	2	1.5	0	0	0	0	0	0
G-I	Cedro	620	102	1.96662e+06	658389	2.75	2.66667	2	1.5	2.33333	0	0	0	0.75	0	0	1
G-I	Cedro	621	24	1.96662e+06	658389	2.75	2.66667	2	1.75	2.33333	0	0	0	0.5	0	0	0
G-I	Cedro	622	15	1.96662e+06	658389	3	2.86667	2.1	1.5	1.83333	0.15	0	0	0.75	0	0	0
G-I	Guano	623	50	1.96662e+06	658386	0.75	0.666667	2.5	3.25	3.33333	1.35	0	0	1.825	0	0	0.9
G-I	Guano	624	50	1.96662e+06	658386	0.75	1.2	1.8	3.425	3.33333	1.625	0	0	2.05	0	0	1
G-I	Lomo de lagarto	625	30	1.96662e+06	658380	1.75	1.66667	2.75	2.5	2	1.5	0	0	0	0	0	0
G-I	Guano	626	34	1.96662e+06	658380	0.75	1	1.8	3.25	3.33333	2.125	0.25	0	1.55	0	0	0.5
G-I	Guano	627	41	1.96662e+06	658377	0.5	1.33333	2.05	3.75	3.66667	2.125	0	0	1.3	0	0	0.25
G-I	Cedro	628	23	1.96662e+06	658377	2	2.33333	2	2.5	3	0.525	0	0	0	0	0	0
G-I	Guano	629	42	1.96662e+06	658374	2.75	1.66667	2.8	1.75	3	0.375	0.75	1.33333	1.3	0	0	0.5
G-I	Cedro	630	29	1.96662e+06	658374	2.25	2	2	3	2.66667	0.275	0	0	0	0	0	0.25
G-I	Caracolillo	631	37	1.96663e+06	658371	3	2.66667	3.625	2	2.66667	0.125	0	0	0	0	0	0
G-I	Moral	632	16	1.96663e+06	658371	3	2	2.75	2	3.33333	1.25	1	1	0	1	1	0
G-I	Cedro	633	15	1.96663e+06	658368	3	1.66667	2	1.5	2.66667	0.025	0.75	0	0	0.25	0	0
G-I	Maculi	634	19	1.96664e+06	658371	3	3.33333	3	2	3	0.25	0	0	0	0	0	0
G-I	Cedro	635	17	1.96664e+06	658371	2.75	2.33333	2	1.75	2.66667	0.025	0	0	0	0	0	0
G-I	Cedro	636	30	1.96664e+06	658374	3	2	2	2	3.33333	0.275	0	0	0	0	0	0
G-I	Cedro	637	21	1.96664e+06	658374	2.5	2.33333	2	2.25	3.66667	0.275	0	0	0.75	0	0	0.25
G-I	Caracolillo	638	43	1.96664e+06	658377	3	4	3.625	1.5	2	0.125	0	0	0	0	0	0
G-I	Cedro	639	28	1.96664e+06	658377	3	1.66667	2	2.5	3.33333	0.05	0	0	0.375	0	0	0.2
G-I	Cedro	640	28	1.96664e+06	658377	3	2.66667	2	2.5	3	0.525	0	0	0.25	0	0	0.5
G-I	Cedro	641	32	1.96664e+06	658377	3	2.33333	2	2	3.33333	0.025	0	0	0.5	0	0	0.5
G-I	Caracolillo	642	52	1.96664e+06	658380	2.5	1.66667	3.625	2.25	3.66667	0.625	0	0	0	0	0	0
G-I	Cedro	643	32	1.96664e+06	658391	3	1.66667	2	1.5	2.66667	0.525	0	0	0.5	0	0	0.5
G-I	Cedro	644	16	1.96664e+06	658391	3	1.66667	2.25	1.5	2.66667	0.5	0	0	0.75	0	0	0.25
G-I	Cedro	645	13	1.96664e+06	658394	3	1.66667	2.5	2	2.66667	0	0	0	0.75	0	0	0.5
G-I	Lomo de lagarto	646	10	1.96665e+06	658397	3	2.66667	2.75	1.75	3	0.25	0	0	0	0	0	0
G-I	Cedro	647	10	1.96665e+06	658421	2.25	1	2	2.25	3.33333	0	0	0	0.25	0	0	0.5
G-I	Lomo de lagarto	648	14	1.96665e+06	658421	3	3	3.25	1.5	2.66667	0	0	0	0	0	0	0
G-I	Caracolillo	649	37	1.96665e+06	658403	3	3.33333	3.5	1.5	2.33333	0.2	0	0	0	0	0	0
G-I	Caracolillo	650	34	1.96665e+06	658412	3.25	3	3.725	2	3.33333	0.55	0	0	0	0	0	0
G-I	Caracolillo	651	50	1.96664e+06	658415	2.5	3.33333	3.725	2	3	0.55	0	0	0	0	0	0
G-I	Cedro	652	36	1.96663e+06	658418	3	2	2	1.5	2.66667	0.25	0	0	0	0	0	0.5
G-I	Caracolillo	653	16	1.96663e+06	658418	3	3.66667	3.5	1.5	2	0.5	0	0	0	0	0	0
G-I	Caracolillo	654	22	1.96663e+06	658418	3.25	3	3.5	1.75	2.33333	0.75	0	0	0	0	0	0
G-I	Tucuy	655	57	1.96663e+06	658421	3.75	3.66667	3.5	0.75	2	0.75	0	0	0	0	0	0
G-I	Cedrillo	656	21	1.96663e+06	658421	3	3.66667	2.775	1.5	2	0.725	1.5	1	1.75	0.75	0.666667	0.25
G-I	Cedrillo	657	40	1.96663e+06	658421	3	3.66667	2.75	1.75	1.66667	0.5	1.5	2	1.75	1.5	0.666667	0.25
G-I	Cedro	658	38	1966630	658424	3	2.53333	1.975	1.75	2.5	0.35	0	0	0.375	0	0	0.2
G-I	Cedrillo	659	38	1.96663e+06	658427	3	3.66667	2.75	1.75	2	0.5	1	1	0	0.75	0	0
G-I	Cedrillo	660	23	1.96664e+06	658430	3	3	2.25	1.5	2	0.5	0.75	1	1.75	0.5	0	1.75
G-I	Caracolillo	661	31	1.96664e+06	658433	2.5	3.33333	3.5	2.25	2.66667	1.5	0	0	0	0	0	0
G-I	Caracolillo	662	21	1.96665e+06	658421	2.5	3.33333	2.975	2	2	0.8	0	0	0	0	0	0
G-I	Guano	663	90	1.96665e+06	658421	1	2.33333	2	3.25	3.33333	1.25	1	0	2	0	0	0.75
G-I	indeterminado	664	24	1.96665e+06	658424	2	2.66667	3.33333	2.5	2	0.5	0	0	0	0	0	0
G-I	Caracolillo	665	26	1.96665e+06	658421	3	2.66667	2.975	2.25	2.66667	0.55	0	0	0	0	0	0
G-I	Caracolillo	666	21	1.96665e+06	658421	3.25	3	2.725	1.75	2.66667	0.3	0	0	0	0	0	0
G-I	Caracolillo	667	40	1.96665e+06	658418	3.25	3	3.375	1.75	3	0.625	0	0	0	0	0	0
G-I	Cedro	668	42	1.96665e+06	658418	3	2.66667	3	2.5	3	1.25	0	0	0	0	0	0
G-I	Cedro	669	49	1.96665e+06	658418	3	4	2	2	1.66667	0.5	0	0	0	0	0	0.25
G-I	Cedro	670	25	1.96665e+06	658418	3	3.66667	2	2	1.66667	0.75	0	0	0.75	0	0	0.25
G-I	Cedro	671	40	1.96666e+06	658415	3	3.66667	2	1.75	1.66667	0.5	0	0	0.75	0	0	0.5
G-I	Caracolillo	672	16	1.96666e+06	658415	3	2.66667	3.5	2	3	0.25	0	0	0	0	0	0
G-I	Cedro	673	64	1.96666e+06	658412	2.25	3	2	2.5	2.33333	0.25	0	0	0	0	0	0.5
G-I	Aguacate	674	29	1.96666e+06	658409	3.5	4	1.66667	2	2.33333	0.75	0	0	0	0	0	0
G-I	Caracolillo	675	23	1.96666e+06	658409	3.5	2.66667	3.625	2	3	0.875	0.25	0	0	0	0	0
G-I	Cedro	676	24	1.96666e+06	658409	2.75	3.66667	2	1.75	2	0.75	0	0	0.5	0	0	0.5
G-I	Guayaba	677	37	1.96666e+06	658412	2.75	1.33333	3	1.75	3	1.5	0.75	0	0.25	0	0	0.25
G-I	Tucuy	678	29	1.96666e+06	658412	3.75	1	3.4	0.75	3	0.55	0.5	0	0	0.75	0	0
G-I	Caracolillo	679	34	1.96666e+06	658415	3.15	3.66667	3.725	1.85	1.66667	0.55	0	0	0	0	0	0
G-I	Cedrillo	680	17	1.96666e+06	658415	3	3.4	2.275	1.5	2.36667	0.7	1.5	1	1.025	0.75	0.666667	0.55
G-I	Cedrillo	681	40	1.96666e+06	658415	2.66667	3.4	2.675	2	2.36667	0.7	1.225	1	1.025	0.5	0.666667	0.3
G-I	Anona	682	17	1.96666e+06	658418	2.75	3	0	1.75	3	1.75	0	0	0	0	0	0
G-I	Cedro	683	18	1.96666e+06	658418	2.925	1.66667	2	2.1	3.66667	0	0	0	0	0	0	0
G-I	Tucuy	684	33	1.96666e+06	658418	3.25	2.33333	2.5	1.75	2.33333	0.25	0.25	0	0	0	0	0
G-I	Tucuy	685	70	1.96667e+06	658424	3	2.66667	3.75	1.5	2.66667	0.5	0.25	0	0	0	0	0
G-I	Cedrillo	686	26	1.96667e+06	658424	2.75	3	2.25	2	2.66667	0.5	0.25	0.666667	0.5	0.75	2	0.5
G-I	Cedrillo	687	35	1.96667e+06	658427	3	3.33333	2.25	1.75	3	0.75	0.5	0.666667	0.75	1.5	1.33333	0.5
G-I	Cedrillo	688	30	1.96667e+06	658426	3	3.33333	2	2	3.33333	0.75	1.25	1	1.25	1.75	1.66667	0.5
G-I	Caracolillo	689	13	1.96667e+06	658424	3	3.33333	3	2.25	3.66667	0.5	0.5	0	0	1.5	0	0
G-I	Cedrillo	690	22	1.96667e+06	658424	3	2.73333	2.25	2	2.7	1	1	1	1.25	1	1.66667	1.5
G-I	Cedrillo	691	28	1.96667e+06	658421	2.75	3	2.25	1.5	2.66667	0.75	1	1.66667	1	1.5	2.33333	1.25
G-I	Guano	692	95	1.96667e+06	658421	2.25	1.33333	2.5	2.25	3.33333	1.25	0.5	0	0.5	0.75	0	1
G-I	Moral	693	84	1.96668e+06	658418	3.75	3.33333	2.25	1.5	3	1.5	1	1	0	1.5	1.33333	0
G-I	Guasimo	694	56	1.96668e+06	658418	2.75	2	2.25	2	3	1	0.25	1	1.25	0.5	0.333333	1.5
G-I	Ceiba	695	105	1.96668e+06	658423	3.5	3	2	1.75	3.33333	1.5	0	0	0	0	0	0
G-I	Cedro	696	19	1.96667e+06	658385	3	2.86667	1.975	2.5	2.83333	0.125	0	0	0.375	0	0	0.2
G-I	Caracolillo	697	25	1.96667e+06	658385	3.5	4	3.625	2.25	3	0.375	0	0	0	0	0	0
G-I	Beyota/cecropia	698	21	1.96667e+06	658385	4	2.33333	2.75	0.5	2	0.5	0	0	0.5	0	0	0
G-I	Cedro	699	36	1.96667e+06	658382	2.75	2.86667	2.725	1.75	2.83333	0.125	0	0	0.375	0	0	0.2
G-I	Lomo de lagarto	700	17	1.96667e+06	658382	3	3	3.075	2.25	3.33333	0.4	0	0	0	0	0	0
G-I	Caracolillo	701	41	1.96666e+06	658379	2.5	2.66667	3.125	2.25	3	0.625	0	0	0	0	0	0
G-I	Anona	702	74	1.96667e+06	658376	3.25	3	3	1.5	3	1.25	0	0	0	0	0	0
G-I	Cedro	703	33	1.96667e+06	658388	3	1.66667	2.1	1.75	3	0.15	0	0	0	0	0	0
G-I	Caracolillo	704	50	1.96666e+06	658385	3.125	2.7	3.45	1.6	2.33333	0.6	0	0	0	0	0	0
G-I	Cedro	705	37	1.96666e+06	658382	2.875	2.66667	2.1	1.65	2.33333	0.15	0	0	0	0	0	0
G-I	Piche	706	104	1.96665e+06	658371	4	3.33333	4	0.75	1.33333	1	0	0	0	0	0	0
G-I	Caracolillo	707	33	1.96662e+06	658415	3.25	2.66667	3.5	0.75	1.33333	1.5	0	0	0	0	0	0
G-I	Caracolillo	708	34	1.96666e+06	658418	3.25	3.33333	3.5	1.5	3	1	0	0	0	0	0	0
G-I	Caracolillo	709	20.2	1.96666e+06	658412	3.25	3.66667	3.5	1.5	2.66667	0.25	0	0	0	0	0	0
G-I	Cedro	710	20	1.96666e+06	658412	3.125	2.2	2.725	1.9	2.83333	0.1	0	0	0.375	0	0	0.2
G-I	Caracolillo	711	26	1.96666e+06	658412	3.125	2.33333	3.5	1.85	3	0	0	0	0	0	0	0
G-I	Cedro	712	22.5	1.96666e+06	658412	3.125	2.33333	2.725	1.9	3	0.1	0	0	0.375	0	0	0.2
G-I	Caracolillo	713	36	1.96664e+06	658409	3.375	2.7	3.95	1.6	3	0.4	0	0	0	0	0	0
G-I	Cedro	714	24	1.96667e+06	658397	3	2.33333	2.5	1.75	3.33333	0.25	0	0	0.5	0	0	0.25
G-I	Cedro	715	33	1.96666e+06	658397	3	2.33333	2	2	3.66667	0.3	0	0	0.375	0	0	0.2
G-I	Cedro	716	16	1.96667e+06	658406	2.75	2.2	1.975	2	3.16667	0.1	0	0	0.375	0	0	0.2
G-I	Beyota/cecropia	717	14	1.96667e+06	658406	2.66667	2.33333	3.25	1.25	2	0	0	0	0.5	0	0	0.5
G-I	Tucuy	718	18	1.96666e+06	658403	3.375	3.66667	3.5	1.125	1.66667	0.625	0	0	0	0	0	0
G-I	Palma/coco	719	25	1.96667e+06	658397	1.66667	2	2.4	3.375	3.66667	0.825	0	0.333333	0	0	0	0
G-I	Lomo de lagarto	720	22	1.96667e+06	658394	3.5	3	3.5	1.125	2.33333	0.5	0	0	0	0	0	0
G-I	Palma	721	30	1.96667e+06	658388	1.5	1.66667	3	3.375	3.33333	0.75	0	0	0.25	0	0	0
G-I	Cedro	722	25	1.96667e+06	658382	3.375	2.86667	2.75	2.15	3.16667	0.8	0	0	0.375	0	0	0.2
G-I	Palma	723	36	1.96667e+06	658376	1.5	1	2.75	2.5	4	0.4	0	0	0.325	0	0	0
G-I	Cedro	724	36	1.96667e+06	658376	3.05	1.86667	2	1.75	2.83333	0.275	0	0	0	0	0	0.25
G-I	Cedrillo	725	25	1.96669e+06	658391	2.675	2.36667	2.35	1.9	2.7	0.175	0	0	0.5	0.5	0	0.55
G-I	cedro	726	16	1.96668e+06	658388	2.675	2.36667	2.075	1.9	2.7	0.2	0	0	0.25	0	0	0.25
G-I	Tucuy	727	29	1.96665e+06	658388	3.575	2.83333	3.5	0.95	2.16667	0.3	0	0	0	0	0	0
G-I	Moral	728	13	1.96664e+06	658386	3.375	2.66667	2.5	1.75	3.16667	1.375	1.25	1	0	1.125	1.16667	0
G-I	Lomo de lagarto	729	16	1.96662e+06	658406	2.875	2.73333	3.475	1.85	2.73333	0.45	0	0	0	0	0	0
G-IIB	Guano	357	18	1.96654e+06	659196	0.5	1.66667	2.375	3.5	4	1.025	1	0.666667	1.7	0	0	1.675
G-IIB	Guano	358	60	1.96654e+06	659196	1	2.66667	2.45	3.5	3.66667	1.55	1	1	1.7	0	0	0.55
G-IIB	Guano	359	50	1.96654e+06	659196	0.75	2.33333	2	3.75	3.66667	1.5	0	1.33333	1	0	0	0.75
G-IIB	Guano	360	70	1.96654e+06	659193	1	1.33333	2	3.75	4	1.5	0	0.666667	2.75	0	0	1
G-IIB	Guano	361	28	1.96654e+06	659193	1	2.66667	2.25	3.75	3.33333	1	1	1	2	0	0	1.75
G-IIB	Guano	362	32	1.96655e+06	659196	1.25	2	2	3.25	3	0.825	0.5	0.333333	2.275	0	0	0.75
G-IIB	Tinto	363	31	1.96654e+06	659196	3	1.66667	3	1.25	2.66667	0.5	0	0.333333	0	0	0	0.75
G-IIB	Guano	364	38	1.96654e+06	659196	0.75	1.66667	3.05	3.75	3.66667	0.525	1	0.666667	1.575	0	0	0.7
G-IIB	Guano	365	46	1.96655e+06	659190	0.5	1	1.5	3.75	3.33333	1.25	1	0.333333	2.5	0	0	2
G-IIB	Guasimo	366	41	1.96655e+06	659190	1	1.66667	2.025	3.5	3	0.875	0	0	1	0	0	0.525
G-IIB	Guano	367	33	1.96655e+06	659193	0.95	2	2.25	3.45	3.33333	0.575	0	0.333333	2.025	0	0	1.25
G-IIB	Guano	368	27	1.96655e+06	659196	1.5	2.66667	2.75	3.75	3.33333	0.825	0.25	0.333333	1.525	0	0	1
G-IIB	Guano	369	30	1.96656e+06	659196	1	1.33333	2.7	3.75	3	0.3	0.5	0.666667	2.2	0	0	1.05
G-IIB	Guano	370	50	1.96656e+06	659190	1.75	2.66667	1.75	3.25	3.33333	1.5	0.25	1	2.5	0	0	2
G-IIB	Guasimo	371	24	1.96656e+06	659184	2	1.66667	1.5	3.25	3.33333	2	0	0	1.25	0.25	0	1.25
G-IIB	Guano	372	25	1.96656e+06	659187	1.9	1.66667	2	2.825	3.33333	1.75	1	0.333333	2.75	0	0	2
G-IIB	Tinto	373	33	1.96656e+06	659184	3.45	2	3	1.55	3.66667	0.75	0	0	0	0	0	0
G-IIB	Tinto	374	103	1.96657e+06	659190	3.5	1.66667	3.5	1.75	3.33333	0.75	0	0	0	0	0	0
G-IIB	Tinto	375	119	1.96656e+06	659196	4	2.33333	3.25	1.5	3.66667	0.5	0	0	0	0	0	0
G-IIB	Guano	376	33	1.96656e+06	659202	1.75	2.33333	1.95	3.5	3.33333	0.55	0	1	1.2	0	0	0.8
G-IIB	Guano	377	32	1.96656e+06	659205	0.75	0.666667	2.5	3.75	3.33333	1.5	1	0.666667	2.5	0	0	1
G-IIB	Guano	378	29	1.96656e+06	659211	0.5	0.666667	2.5	3.25	3	1.325	0.5	1	1.525	0	0	0.75
G-IIB	Guano	379	33	1.96655e+06	659214	1.25	2.33333	2.5	3.75	3.33333	1.575	1	0.333333	1.525	0	0	0.75
G-IIB	Tinto	380	67	1.96655e+06	659205	3.5	2.06667	3.5	3.25	3.2	0.5	0	0	0	0	0	0
G-IIB	Tinto	381	180	1.96655e+06	659205	3	1.66667	3.2	2	3.33333	0.575	0	0	0	0	0	0
G-IIB	Tinto	382	57	1.96656e+06	659217	3.25	2.43333	3.25	2.75	3.56667	0.5	0	0	0	0	0	0
G-IIB	Guano	383	33	1.96656e+06	659217	0.95	2.33333	2.5	3.2	2.66667	1.25	1	0.666667	2.5	0	0	1.5
G-IIB	Guano	384	40	1.96656e+06	659220	2	2.33333	1.75	3.5	3	1.575	1	0.333333	2.525	0	0	0.5
G-IIB	Guano	385	34	1.96656e+06	659220	1.25	3	2.25	4	2.66667	1.5	1	0	1.25	0	0	0.75
G-IIB	Tinto	386	51	1.96656e+06	659220	3.25	1.33333	3.25	1.5	3.66667	0.5	0	0	0	0	0	0
G-IIB	Tinto	387	64	1.96657e+06	659220	3.2	1.33333	2.75	1.325	3.33333	0.5	0	0	0	0	0	0
G-IIB	Guano	388	31	1.96657e+06	659217	1.05	1.66667	1.55	3.975	4	1.525	0.375	0	2.325	0	0	0.2
G-IIB	Tinto	389	42	1.96657e+06	659217	3	1.4	3.35	2	3.53333	0.375	0	0	0.125	0	0	0
G-IIB	Tinto	390	68	1.96656e+06	659220	3	3	2.75	2.25	3.66667	1	0	0.333333	1	0	0	0
G-IIB	Tinto	391	71	1.96658e+06	659202	4	3	2.75	1.975	3.66667	0.5	0	0	0	0	0	0
G-IIB	Tinto	392	60	1.96658e+06	659196	3.7	3	3.2	2.825	3.66667	0.575	0	0	0	0	0	0
G-IIB	Guano	393	35	1.96657e+06	659184	1.25	2	2.375	2.75	3.66667	1.025	0	0	1.95	0	0	1.175
G-IIB	Tinto	394	33	1.96657e+06	659184	2.7	2.33333	2.5	2.675	3.43333	0.5	0	0	0	0	0	0
G-IIB	Tinto	395	81	1.96657e+06	659181	3.25	2.33333	2.5	2.25	3.66667	0.75	0	0	0	0	0	0
G-IIB	Tinto	396	37	1.96658e+06	659184	3	2	2.75	2	3.66667	0.75	0	0	0	0	0	0
G-IIB	Maculi	397	24	1.96658e+06	659184	2.5	2.36667	2.5	2	3.4	0.75	0	0	0	0	0	0.25
G-IIB	Tinto	398	20	1.96658e+06	659184	3.75	2	2.75	1.5	3.66667	0.25	0	0	0	0	0	0
G-IIB	Tinto	399	44	1.96658e+06	659184	3.5	2.33333	2.875	2	3.33333	0.65	0	0	0	0	0	0
G-IIB	Tinto	400	40	1.96659e+06	659181	3.875	2	3	1.725	3.33333	0.75	0	0	0	0	0	0
G-IIB	Tinto	401	54	1.96659e+06	659178	2.5	2	2.95	2	3.33333	0.575	0	0	0	0	0	0
G-IIB	Tinto	402	47	1.96659e+06	659178	3	3	2.95	1.75	4	0.575	0	0	0	0	0	0
G-IIB	Guano	403	39	1.96659e+06	659184	1.75	2	2.8	3.75	3.33333	1.525	0	0.666667	1.575	0	0	0.7
G-IIB	Guano	404	44	1.9666e+06	659190	0.8	1.33333	2.25	3.225	3	1.5	0.375	1	1.5	0	0	2
G-IIB	Tinto	405	90	1.96659e+06	659193	3	1.33333	3.2	2.5	3.66667	0.575	0	0	0	0	0.333333	0
G-IIB	Tinto	406	28	1.96659e+06	659199	2.45	0.666667	3	2.3	3.33333	0.75	0	0	0	0	0	0
G-IIB	Tinto	407	78	1.96658e+06	659199	3	1.33333	3.5	2.25	3.66667	0	0	0	0	0	0	0
G-IIB	Guano	408	30	1.96658e+06	659208	1	1.33333	2	3.75	3	1.325	0	1	2.275	0	0	0.5
G-IIB	Guano	409	25	1.96658e+06	659214	1.5	1.33333	2.25	3.25	3.33333	1.25	0	0	1.25	0	0.333333	0
G-IIB	Tinto	410	45	1.96658e+06	659214	3.25	1	3	1.5	3	0.25	0	0	0	0	0	0
G-IIB	Tinto	411	34	1.96657e+06	659217	3.5	1.33333	3.025	2.5	3.66667	0.525	0	0	0	0	0	0
G-IIB	Indeterminado	412	29	1.96657e+06	659220	3	2.33333	3	2.25	2.33333	0.25	0	0	0	0	0	0
G-IIB	Tinto	413	38	1.96657e+06	659220	3.5	2	3.25	1.75	3	0.5	0	0	0	0	0	0
G-IIB	Tinto	414	139	1.96657e+06	659226	3.95	2.66667	3.25	1.3	3.66667	0.5	0	0	0	0	0	0
G-IIB	Guano	415	39	1.96657e+06	659228	1.25	1.33333	2.75	3.75	3.33333	1	0	1	1.75	0	0	1
G-IIB	Guano	416	30	1.96657e+06	659228	1	2	2.5	3.5	3	2.5	0	1	1.25	0	0	1
G-IIB	Tinto	417	99	1.96657e+06	659225	3.25	1	3	2.5	3.66667	1.25	0	0	0	0	0	0
G-IIB	Tinto	418	34	1.96658e+06	659228	3.75	1.66667	2.95	1.75	3.33333	1.325	0	0	0	0	0	0
G-IIB	Guano	419	31	1.96658e+06	659228	1.5	2.33333	2	2.5	3.33333	1.25	0	0.666667	1.25	0	0	1
G-IIB	Guano	420	26	1.96659e+06	659222	2.25	2.66667	2.5	2.75	3.33333	1	1	0.666667	2.5	1	0	0.75
G-IIB	Tinto	421	61	1.96658e+06	659225	3.45	1.66667	2.975	1.3	3.66667	0.6	0	0	0	0	0	0
G-IIB	Guasimo	422	16	1.96659e+06	659222	3.75	1.33333	2.625	2.25	2.66667	0.75	0.25	0.333333	1.5	0	0	0.925
G-IIB	Guano	423	27	1.96659e+06	659225	1.25	1.66667	2	3.75	3.66667	1.5	1	0.666667	2.75	0	0	1
G-IIB	Tinto	424	35	1.96659e+06	659228	3.75	2	2.95	1.5	3.33333	0.575	0	0	0	0	0	0
G-IIB	Limoncillo	425	12	1.96659e+06	659228	3.9	3.33333	2.75	1.3	3.66667	0.5	0	0	0	0	0	0
G-IIB	Tinto	426	56	1.9666e+06	659228	4	2	2.75	1.75	3.66667	0.5	0	0	0	0	0	0
G-IIB	Guano	427	35	1.96659e+06	659214	0.95	1.66667	2.25	3.45	3.66667	1.25	0	1	1.75	0	0	0.5
G-IIB	Limoncillo	428	12	1.96659e+06	659211	4	2	3	1.25	2.66667	0	0	0	0.75	0	0	0.25
G-IIB	Limoncillo	429	12	1.96659e+06	659205	2.9	2	3.05	2.05	3	0.125	0	0	0	0	0	0
G-IIB	Tinto	430	74	1.9666e+06	659205	3.25	1	3	2.25	3.33333	0.75	0	0	0	0	0	0
G-IIB	Limoncillo	431	17	1.9666e+06	659205	3.25	1.2	3.025	2	3.43333	0	0	0	0	0	0	0
G-IIB	Tinto	432	71	1.9666e+06	659199	3.7	1.6	3	2.175	3.56667	0.75	0	0	0	0	0	0
G-IIB	Rabo de perro	433	9	1.9666e+06	659196	4	2	2.25	1.5	3.66667	0.5	0.25	0.333333	0	0	0	0
G-IIB	Aguacatillo	434	12	1.9666e+06	659196	4	2.33333	3.25	1.5	3.33333	0	0	0	0	0.5	0.666667	0
G-IIB	Tinto	435	35	1.96661e+06	659193	4	2	3	0.75	3	0.75	0	0	0	0	0	0
G-IIB	Tinto	436	135	1.96661e+06	659193	3.875	2	3.25	1.725	3.66667	0.75	0	0	0	0	0	0
G-IIB	Tinto	437	27	1.96661e+06	659193	3.75	2.33333	3.025	2	3.66667	0.775	0	0	0	0	0	0
G-IIB	Tinto	438	55	1.96661e+06	659187	3.7	2.26667	3	1.175	3.23333	0.75	0	0	0	0	0	0
G-IIB	Maculi	439	15	1.96661e+06	659184	2.5	2	3	2.5	4	0.125	0	0	0	0	0	0
G-IIB	Tinto	440	23	1.96661e+06	659184	4	2.33333	3	1.5	3.66667	0.75	0	0	0	0	0	0
G-IIB	Tinto	441	24	1.96661e+06	659181	3.875	2	3	2.225	4	0.75	0	0	0	0	0	0
G-IIB	Tinto	442	20	1.9666e+06	659172	4	2.66667	2.75	1.5	4	0.5	0	0	0	0	0	0
G-IIB	Maculi	443	15	1.9666e+06	659172	2.5	1.76667	3	2.25	3.16667	0.45	0	0	0	0	0	0
G-IIB	Tinto	444	45	1.96661e+06	659169	3.7	1.26667	3.25	1.425	3.56667	0.75	0	0	0	0	0	0
G-IIB	Tinto	445	47	1.96661e+06	659172	3.7	1.6	3	1.675	3.56667	0.75	0	0	0	0	0	0
G-IIB	Tinto	446	41	1.96661e+06	659172	3.7	1.26667	2	1.425	3.56667	1.25	0	0	2	0	0	0
G-IIB	Limoncillo	447	15	1.96661e+06	659172	3.25	1.53333	3.5	1.25	3.43333	0.25	0	0	0	0	0	0
G-IIB	Tinto	448	47	1.96661e+06	659175	4	3	3.25	1.5	3.66667	0.75	0	0	0	0	0	0
G-IIB	Gusano	449	10	1.96661e+06	659187	3	1.66667	3	2	3.66667	0.25	0	0	0	0	0	0
G-IIB	Tinto	450	82	1.96662e+06	659196	3.95	2.33333	2.5	1.325	3.66667	0.5	0	0	1	0	0	0
G-IIB	Guano	451	40	1.96662e+06	659196	0.75	1	3.25	3.25	3	0	0	0.666667	0	0	0	0
G-IIB	Tinto	452	37	1.96662e+06	659202	3.25	1.66667	2.775	1.5	3.66667	0.525	0	0	0	0	0	0
G-IIB	Tinto	453	77	1.96662e+06	659202	3.25	2	2.5	1.5	3.33333	1.75	0	0	0.5	0	0	0.75
G-IIB	Tinto	454	33	1.96661e+06	659205	3.2	1.4	3	2.325	3.53333	0.75	0	0	1.5	0	0	0.75
G-IIB	Guasimo	455	22	1.96661e+06	659202	4	3	1	2.25	3	2.25	0.25	0	1.5	0	0	1.25
G-IIB	Guano	456	53	1.96661e+06	659199	2.25	2.33333	2.325	2.5	3.66667	1.075	0.25	0.333333	1.4	0	0	0.725
G-IIB	Guano	457	37	1.96661e+06	659202	1.5	2.66667	2.2	3.75	3	1.3	0.75	0.666667	1.2	0.25	0.333333	0.3
G-IIB	Guasimo	458	29	1.96661e+06	659211	4	3	2	1.25	3	0.75	0	0	2	0.25	0.333333	0.75
G-IIB	Guano	459	30	1.9666e+06	659216	2.5	2.26667	2.375	3	3.16667	1.1	0	0.666667	1.725	0.25	0.333333	0.925
G-IIB	Tinto	460	120	1.9666e+06	659219	3.375	2	2.75	1.725	3.66667	0.5	0	0	0	0.25	0.333333	0
G-IIB	Tinto	461	13	1.9666e+06	659219	3.45	2	2.975	2.05	3.66667	0.6	0	0	0	0	0	0
G-IIB	Guano	462	35	1.9666e+06	659219	2.25	1.66667	2.05	3.5	3.66667	1.525	0	0.333333	1.825	0	0	0.2
G-IIB	Tinto	463	36	1.9666e+06	659225	3.825	2	2.95	1.275	3	0.575	0	0	0.75	0	0	0.25
G-IIB	Tinto	464	57	1.9666e+06	659228	3.2	1	2.95	1.55	3.33333	0.575	0	0	0	0	0	0
G-IIB	Guano	465	33	1.96661e+06	659228	1.8	1.33333	2.25	3.75	3	0.75	1	0.666667	2	0	0	1.25
G-IIB	Tinto	466	31	1.96661e+06	659219	2.5	1	2.5	2.5	4	0.75	0	0	0	0	0	0
G-IIB	Tinto	467	53	1.96661e+06	659213	3.5	1.43333	1.75	2.25	3.9	1.75	0	0.666667	1.25	0	0	0.5
G-IIB	Guano	468	25	1.96661e+06	659210	1.05	1.66667	3.05	3.75	3.33333	0.025	0	0.666667	0.325	0	0	0.2
G-IIB	Limoncillo	469	11	1.96661e+06	659210	3	2.66667	3.025	1.5	2	0.5	0	0	0	0	0	0
G-IIB	Tinto	470	53	1.96662e+06	659210	4	2.33333	1.5	1.5	3.66667	2.25	0	0	1.5	0	0	0.75
G-IIB	Tinto	471	47	1.96662e+06	659219	3.525	2	3	1.7	3.43333	1	0	0	0	0	0	0
G-IIB	Guano	472	38	1.96662e+06	659219	1.75	1.66667	3.25	3.75	3.33333	0	1	0.666667	1.25	0	0	0.5
G-IIB	Tinto	473	40	1.96662e+06	659222	3.7	2.26667	3	1.425	3.56667	1	0	0	0	0	0	0
G-IIB	Tinto	474	46	1.96662e+06	659219	3.7	1.93333	3	1.175	3.56667	0.75	0	0	0	0	0	0
G-IIB	Guano	475	34	1.96663e+06	659219	1.625	0.833333	2.5	2.5	3.33333	1.25	0	1	1.75	0	0	1
G-IIB	Cantemo	476	91	1.96663e+06	659219	3	1.66667	2.25	1.25	3	1.75	0	0	0	0	0	1
G-IIB	Limoncillo	477	19	1.96663e+06	659207	3	1.33333	3.275	1.75	3	0.125	0	0	0	0	0	0
G-IIB	Tinto	478	102	1.96663e+06	659204	3.25	1.66667	3.25	2	3.66667	0.75	0	0	0	0	0	0
G-IIB	Gusano	479	17	1.96663e+06	659201	3.5	3	3.25	1.5	3	0.5	0	0	0	0	0	0
G-IIB	Guano	480	32	1.96663e+06	659199	1.55	1.33333	2.05	2.875	3.33333	1.525	0	0	1.575	0	0	0.7
G-IIB	Guano	481	40	1.96663e+06	659196	1.15	2	2.75	3.325	3.33333	1.575	0	0	2.275	0	0	1
G-IIB	Tinto	482	52	1.96662e+06	659187	2.95	2	3.025	1.825	3	0.775	0	0	0	0	0	0
G-IIB	Maculi	483	18	1.96663e+06	659184	2.5	3	3	2.25	3.33333	0.125	0	0	0	0	0	0
G-IIB	Tinto	486	49.3379	1.96662e+06	659181	3.575	2.1	3.13333	1.65	3.33333	0.7	0	0	0.125	0	0	0
G-IIB	Tinto	574	49.3379	1966627	659203	3.75	3	3	1.25	3.33333	0.75	0	0	0	0	0	0
G-IIB	Tucuy	575	10.8225	1966629	659198	3.75	3	3.25	1	2.66667	0	0	0	0	0	0	0
G-IIB	Tinto	576	44.5633	1966625	659194	3.75	2.33333	3.025	1	3.66667	0.775	0	0	0	0	0	0
G-IIB	Tinto	580	42.9717	1966629	659191	3.25	1.66667	2.75	1.75	3.33333	1	0	0	0	0	0	0
G-IIB	Tinto	583	60.4787	1966645	659187	3.25	3.33333	3	2.5	3.66667	1	0	0	0	0	0	0
G-IIB	Guano	584	47.7464	1966634	659184	0.95	1.66667	2.5	3.45	3	1.075	0	0	2.025	0	0	1.5
G-IIB	Guano	586	42.9717	1966621	659182	0.95	1.66667	3.2	3.45	2.66667	0.05	0	0	0.2	0	0	0.3
G-IIB	Tinto	588	57.2956	1966623	659177	4	2.66667	2.25	1.25	2.33333	0.5	0	0	0	0	0	0
G-IIB	Tinto	589	57.2956	1966619	659175	3.75	3	2.75	1.75	2.66667	0.75	0	0	0	0	0	0
G-IIB	Tinto	591	57.2956	1966612	659173	3.75	2.33333	2.95	0.75	2.66667	0.575	0	0	0	0	0	0
G-IIB	Bochiche	594	63.6618	1966606	659163	3	4	3.5	1	1.66667	0	1	0	0	0	0	0
G-IIB	Guasimo	595	127.324	1966610	659159	3.75	3	2.125	2.25	2.66667	1.25	0	0	1	0	0	1.175
G-IIB	Cantemo	596	108.543	1966616	659157	3	2	2.25	2	2.66667	1.25	0	0	0	0	0	0
G-IIB	Bochiche	597	18.1436	1966625	659164	4	3	3.5	1.5	2	0	0	0	0	0	0	0
G-IIB	Tinto	598	38.1971	1966632	659162	4	3	2.75	1.5	3.33333	0	0	0	0	0	0	0
G-IIB	Cantemo	600	44.5633	1966634	659164	4	3.33333	2.5	1.75	2.66667	1	0	0	0	0	0	0
G-IIB	Guano	757	115	1966614	659170	0.975	1.76667	2.375	3.6	3.2	1.275	0.375	0.5	1.2	0	0	0.425
G-IIB	Tinto	758	1.46	1966640	659162	3.575	2.1	2.825	1.875	3.33333	0.725	0	0	0.125	0	0	0
G-IIB	Tucuy	763	104	1966636	659152	3.625	2.83333	3.25	1.125	2.83333	0	0	0	0	0	0	0
G-IIB	Gusano	767	121	1966636	659152	3.25	2.33333	2.75	1.75	3.33333	0	0	0	0	0	0	0
G-IIB	Tinto	768	11	1966638	659155	3.575	2.1	2.6	1.625	3.33333	0.625	0	0	0.125	0	0	0
G-IIB	Tinto	772	82	1966640	659157	3.575	2.1	2.625	1.625	3.33333	0.65	0	0	0.125	0	0	0
G-IIB	Tinto	773	121	1966638	659175	3.575	2.1	2.85	1.625	3.33333	0.625	0	0	0.125	0	0	0
G-IIB	Guano	774	12	1966630	659157	0.975	1.76667	2.375	3.6	3.2	1.1	0.375	0.5	1.725	1	1.33333	0.925
G-IIB	Tinto	776	119	1966616	659171	3.575	2.1	2.6	1.875	3.33333	0.625	0	0	0.125	0	0.333333	0
G-IIA	Guano	CH1	45	1.96671e+06	659015	0.85	2	2.25	3.6	2.66667	0.825	0.375	0	1.775	0	0	1
G-IIA	Caracolillo	CH2	52	1.96671e+06	659012	3.75	4	2.75	1	2	0.5	0	0	0	0	0	0.25
G-IIA	Tinto	CH3	57	1.96671e+06	659009	3.875	3.33333	2.95	1.725	2.66667	0.575	0	0	0	0	0	0
G-IIA	Guano	CH4	49	1.96667e+06	659023	0.85	1.66667	1.45	3.6	3	1.55	0.375	0	1.95	0	0	1.05
G-IIA	Cantemo	CH5	79	1.96672e+06	659006	1.65	2.66667	1.15	3	2.66667	1.25	0	0	0	0	0	0
G-IIA	Guano	CH6	40	1.96668e+06	659036	1.1	1.66667	2.2	3.6	3	1.8	0.375	0.666667	1.95	0	0	1.3
G-IIA	Guano	CH7	36	1.9667e+06	659001	0.6	1	1.95	3.6	3.33333	1.3	0.375	0.666667	1.95	0	0	0.8
G-IIA	Guano	CH8	35	1.96671e+06	659004	0.85	1	1.7	3.6	3.33333	1.55	0.375	0.333333	1.7	0	0	0.8
G-IIA	Guano	CH9	42	1.96669e+06	659010	1.6	1.33333	2.25	3.1	3.66667	1.075	0.375	0.666667	1.525	0	0	1
G-IIA	Guano	CH10	45	1.96669e+06	659007	0.85	1	2.25	3.6	3.33333	1.575	0.375	1	1.275	0	0	1.25
G-IIA	Guano	FC01	56	1.96675e+06	658991	1	1	2.25	3.675	3.66667	1.325	0.375	0	1.275	0	0	1.25
G-IIA	Guano	FC02	56	1.96675e+06	658991	1.5	2.26667	3	3.425	3.16667	0.575	0.375	0	1.525	0	0	1.25
G-IIA	Guasimo	FC03	62	1.96674e+06	658991	2.6	2.33333	1.775	2.475	3.33333	1.625	0	0.666667	1	0	0	1.025
G-IIA	Guasimo	FC04	56	1.96674e+06	658991	2.6	1.33333	2.025	2.725	3.66667	1.625	0	0.333333	0	0	0	1.025
G-IIA	Guano	FC05	56	1.96674e+06	658994	1	2	2.25	3.425	3.33333	0.575	0.375	0	1.525	0	0	1.25
G-IIA	Guasimo	FC06	58	1.96674e+06	659003	2.6	0.666667	2.275	2.725	3.66667	0.875	0	0	0.5	0	0	1.025
G-IIA	Guano	FC07	70	1.96674e+06	659006	1	2	2.5	3.425	3.66667	1.325	0.375	0	2.275	0	0	0.75
G-IIA	Guasimo	FC08	18	1.96674e+06	659006	2.6	1.33333	2.275	2.725	4	2.125	0	0	1.5	0	0	1.025
G-IIA	Guasimo	FC09	35	1.96674e+06	659009	2.95	2.03333	2.05	2.525	3.26667	1.225	0	0	0.95	0	0	0.775
G-IIA	Guasimo	FC10	59	1.96674e+06	659000	2.95	2.03333	2.05	2.525	3.26667	1.225	0	0	0.95	0	0	0.775
G-IIA	Guano	FC11	47	1.96674e+06	658997	1.125	1.76667	2.375	3.425	3.2	1.1	0.375	0.5	1.725	0	0	0.925
G-IIA	Guano	FC12	39	1.96674e+06	658997	1.125	1.76667	2.375	3.425	3.2	1.1	0.375	0.5	1.725	0	0	0.925
G-IIA	Guano	FC13	43	1.96674e+06	658997	1.125	1.76667	2.375	3.425	3.2	1.1	0.375	0.5	1.725	0	0	0.925
G-IIA	Guano	FC14	37	1.96674e+06	658997	1.125	1.76667	2.375	3.425	3.2	1.1	0.375	0.5	1.725	3	0	0.925
G-IIA	Guasimo	FC15	43	1.96673e+06	658997	2.95	2.03333	2.05	2.525	3.26667	1.225	0	0	0.95	0	0	0.775
G-IIA	Guano	FC16	47	1.96673e+06	659000	1.125	1.76667	2.375	3.425	3.2	1.1	0.375	0.5	1.725	0	0	0.925
G-IIA	Guano	FC17	38	1.96673e+06	659000	1.125	1.76667	2.375	3.425	3.2	1.1	0.375	0.5	1.725	0	0	0.925
G-IIA	Guasimo	FC18	39	1.96673e+06	659000	2.95	2.03333	2.05	2.525	3.26667	1.225	0	0	0.95	0	0	0.775
G-IIA	Guano	FC19	73	1.96673e+06	659003	1.125	1.76667	2.375	3.425	3.2	1.1	0.375	0.5	1.725	0	0	0.925
G-IIA	Guasimo	FC20	27	1.96673e+06	659003	2.95	2.03333	2.05	2.525	3.26667	1.225	0	0	0.95	0	0	0.775
G-IIA	Guasimo	FC21	44	1.96673e+06	658986	2.95	2.03333	2.05	2.525	3.26667	1.225	0	0	0.95	0	0	0.775
G-IIA	Guano	FC22	60	1.96673e+06	658986	1.125	1.76667	2.375	3.425	3.2	1.1	0.375	0.5	1.725	0	0	0.925
G-IIA	Guasimo	FC23	48	1.96672e+06	658986	2.95	2.03333	2.05	2.525	3.26667	1.225	0	0	0.95	0	0	0.775
G-IIA	Guano	FC24	36	1.96672e+06	658983	1.125	1.76667	2.375	3.425	3.2	1.1	0.375	0.5	1.725	0	0	0.925
G-IIA	Guasimo	FC25	13	1.96672e+06	658983	2.95	2.03333	2.05	2.525	3.26667	1.225	0	0	0.95	0	0	0.775
G-IIA	Guasimo	FC26	28	1.96675e+06	658983	2.95	2.03333	2.05	2.525	3.26667	1.225	0	0	0.95	0	0	0.775
G-IIA	Guano	FC27	33	1.96672e+06	659006	1.125	1.76667	2.375	3.425	3.2	1.1	0.375	0.5	1.725	0	0	0.925
G-IIA	Guano	FC28	40	1.96672e+06	659006	1	1	2.25	3.425	3	1.325	0.375	1	2.025	0	0	1
G-IIA	Guano	FC29	37	1.96672e+06	659000	1	1.33333	2	3.425	3	1.075	0.375	1.33333	2.275	0	0	1.25
G-IIA	Guasimo	FC30	19	1.96672e+06	659006	3.35	3.66667	2.275	2.475	2.66667	1.125	0	0	2	0	0	1.525
G-IIA	Tinto	FC31	60	1.96672e+06	659006	3.825	3.66667	2.975	1.275	2.33333	0.85	0	0	0	0	0	0
G-IIA	Guano	FC32	28	1.96672e+06	659006	1	1.33333	2.75	3.425	3	1.075	0.375	1	1.775	0	0	1.25
G-IIA	Guano	FC33	40	1.96671e+06	659009	1	1.66667	2.25	3.425	2.66667	1.075	0.375	0.333333	2.525	0	0	1.5
G-IIA	Guano	FC34	43	1.96671e+06	659009	1	2	2.5	3.425	3	1.075	0.375	0.333333	2.525	0	0	1.125
G-IIA	Guano	FC35	43	1.96671e+06	659006	1	1.33333	2.25	3.425	3	1.075	0.375	0.333333	2.275	0	0	1
G-IIA	Guano	FC36	38	1.96671e+06	659009	1	2	3	3.425	3.33333	1.325	0.375	0.333333	2.025	0	0	1
G-IIA	Guano	FC37	43	1.9667e+06	659012	1	1.66667	3.25	3.425	2.66667	1.075	0.375	0.666667	2.275	0	0	1.25
G-IIA	Guano	FC38	37	1.96671e+06	659012	1	1.66667	2	3.425	3.33333	1.325	0.375	1	2.525	0	0	1.25
G-IIA	Guano	FC39	50	1.96671e+06	659015	1	1.33333	2.75	3.425	3	1.075	0.375	1.33333	2.025	0	0	1
G-IIA	Guasimo	FC40	120	1.96671e+06	659015	2.85	2.33333	2.025	2.475	3.33333	1.375	0	0.666667	1.25	0	0	0.775
G-IIA	Tinto	FC41	60	1.96669e+06	659012	3.075	0.733333	1.725	2.025	3.86667	2.1	0	0	1.25	0	0	0.75
G-IIA	Guano	FC42	44	1.96669e+06	659012	1	1.66667	1.75	3.425	3.33333	1.325	0.375	0	1.775	0	0	1.25
G-IIA	Guasimo	FC43	20	1.96669e+06	659021	2.6	2	1.775	2.475	2.66667	1.625	0	0	1	0	0	0.775
G-IIA	Tinto	FC44	80	1.96669e+06	659018	3.075	1.66667	2.475	1.775	3.66667	1.6	0	0	1.25	0	0	0.5
G-IIA	Guasimo	FC45	18	1.96669e+06	659021	3.1	1.66667	2.275	2.725	3.66667	0.875	0	0	0	0	0	0.275
G-IIA	Guano	FC46	52	1.96669e+06	659027	1.125	1.83333	3.25	3.425	3	0.075	0.375	0	1.525	0	0	0.5
G-IIA	Tinto	FC47	61	1.96668e+06	659018	3.525	2.1	2.825	1.7	3.33333	0.725	0	0	0.125	0	0	0
G-IIA	Guasimo	FC48	23	1.96668e+06	659018	3.1	1.66667	2.05	2.725	3.66667	1.225	0	0	0.95	0	0	0.775
G-IIA	Guasimo	FC49	34	1.96668e+06	659015	3.1	2	2.275	2.725	4	0.875	0	0	0.75	0	0	0.275
G-IIA	Guasimo	FC50	72	1.96668e+06	659016	3.1	2.33333	2.025	2.725	3.66667	0.875	0	0	1.25	0	0	0.775
G-IIA	Guasimo	FC51	60	1.96667e+06	659016	2.95	1.8	2.275	2.525	3.6	0.875	0	0	0	0	0	0.275
G-IIA	Guasimo	FC52	36	1.96667e+06	659019	2.95	1.8	2.275	2.525	3.4	0.875	0	0	0	0	0	0.275
G-IIA	Tucuy	FC53	47	1.96667e+06	659019	3.5	2.66667	3.25	1.25	3	0	0	0	0	0	0	0
G-IIA	Tinto	FC54	105	1.96667e+06	659019	3.825	2.66667	2.975	1.775	3.33333	0.6	0	0	0	0	0	0
G-IIA	Maculi	FC55	20	1.96667e+06	659019	2.25	2.6	2.75	2.25	3.23333	0.325	0	0	0	0	0	0
G-IIA	Limoncillo	FC56	24	1.96667e+06	659019	3.225	2.33333	3.05	1.55	3	0.125	0	0	0	0	0	0
G-IIA	Ceiba	FC57	48	1.96667e+06	659030	3.5	2.66667	2.75	1.5	2.33333	1	0	0	0	0	0	0
G-IIA	Tinto	FC58	62	1.96667e+06	659033	3.825	3.33333	2.975	1.275	2	0.6	0	0	0	0	0	0
G-IIA	Tinto	FC59	27	1.96667e+06	659033	3.825	3	2.475	1.275	3	1.35	0	0	1.25	0	0	0.75
G-IIA	Tinto	FC60	40	1.96667e+06	659027	3.825	2.33333	2.725	1.275	2.66667	1.85	0	0	1.5	0	0	0.25
G-IIA	Guano	FC61	38	1.96667e+06	659033	1	2.33333	2.5	3.425	3	1.075	0.375	0.666667	2.025	0	0	0.75
G-IIA	Guano	FC62	43	1.96667e+06	659030	1	2	2.5	3.425	3.33333	0.825	0.375	1	2.025	0	0	0.75
G-IIA	Guano	FC63	51	1.96668e+06	659030	1	2	2.375	3.675	3.66667	1.1	0.375	0	1.725	0	0	0.925
G-IIA	Guano	FC64	58	1.96668e+06	659030	1	2.26667	2.375	3.675	3.5	1.1	0.375	0	1.725	0	0	0.925
G-IIA	Guano	FC65	34	1.96668e+06	659030	1.125	1.76667	2.375	3.425	3.2	1.1	0.375	0.5	1.725	0	0	0.55
G-IIA	Guano	FC66	37	1.96668e+06	659027	1.125	1.76667	2.375	3.425	3.2	1.1	0.375	0.5	1.725	0	0	0.55
G-IIA	Cedro	FC67	24	1.96667e+06	659030	2.56667	2.36667	2.075	1.9	2.7	0.85	0	0	0	0	0	0
G-IIB	moral	730	90	1.96666e+06	659172	3.5	3	3	2.25	3.66667	0.25	0.75	1	0	0	0	0
G-IIB	Tinto	731	60	1.96666e+06	659163	3.525	2.1	3.05	1.7	3.33333	0.95	0	0	0	0	0	0
G-IIB	tinto	732	90	1.96666e+06	659163	3.525	2.1	2.55	1.7	3.33333	0.7	0	0	0	0	0	0

## Sheet: Abbreviations
Site	Sites: G-I=Group-I; G-II= Group-II, divided in A site (G-IIA) and B Site (G-IIB)
Date	Sampling day in the format day/mo/year
TreeName	Common name
TreeID	Individual identification or code assigned to each adult plant sampled during the phenological surveys
DBH	diameter at breast height
PC	Phenological Categorie averaged by season. Assigned phenological values ranging from 0 to 4 according to the percentage of the canopy covered by each plant item (0= 0%, 1= 1-25%. 2= >25-50%, 3= >50-75%, 4= >75-100%).
X	East-west coordinates
Y	North-south coordinates
MF	Mature fruits
IF	Immature fruits. They are often greenish
FL	Flowers
ML	Mature leaves
YL	Young leaves
Seasons	Rainy - Nortes - Dry
